# Supplementary material for: 2-Amino-4-(4-chloro­phen­yl)-6-(pyrrolidin-1-yl)pyridine-3,5-dicarbonitrile
Source: Acta Crystallogr Sect E Struct Rep Online. 2012 Mar 10;68(Pt 4):o1000. doi: 10.1107/S1600536812009051 (PMC3343967; doi:10.1107/S1600536812009051)
Supplement: Supplementary file 1 [file e-68-o1000-sup1.cif]

##############################################################################
#                                                                            #
# This CIF contains the data in a paper accepted for publication in          #
# Acta Crystallographica Section E. It conforms to the requirements of       #
# Notes for Authors for Acta Crystallographica Section E, and has been       #
# peer reviewed under the auspices of the IUCr Commission on Journals.       #
#                                                                            #
# Full details of the Crystallographic Information File format               #
# are given in the paper "The Crystallographic Information File (CIF):       #
# a New Standard Archive File for Crystallography" by S. R. Hall, F. H.      #
# Allen and I. D. Brown [Acta Cryst. (1991), A47, 655-685].                  #
#                                                                            #
# The current version of the core CIF dictionary is obtainable from          #
# ftp://ftp.iucr.org/pub/cif_core.dic.                                       #
#                                                                            #
# Software is freely available for graphical display of the structure(s)     #
# in this CIF. For information consult the CIF software page                 #
# http://www.iucr.org/resources/cif/software.                                #
#                                                                            #
# This file may be used for bona fide research purposes within the           #
# scientific community so long as proper attribution is given to the journal # 
# article from which it was obtained.                                        #
#                                                                            #
##############################################################################
data_global
_audit_creation_method     SHELXL97
_journal_date_recd_electronic     2012-02-08
_journal_date_accepted     2012-02-29
_journal_name_full     'Acta Crystallographica, Section E'
_journal_year     2012
_journal_volume     68
_journal_issue      4
_journal_page_first     o1000
_journal_page_last     o1000
_journal_paper_category     QO
_journal_paper_doi     10.1107/S1600536812009051
_journal_coeditor_code     RK2335
_publ_contact_author_name     'K. Sethusankar'
_publ_contact_author_address
;
   Department of Physics
   RKM Vivekananda College (Autonomous)
   Chennai 600 004
   India
;
_publ_contact_author_email     'ksethusankar@yahoo.co.in'
_publ_contact_author_fax     '044 091 2499 3057'
_publ_contact_author_phone     '044 091 24484170'
_publ_section_title
;
2-Amino-4-(4-chlorophenyl)-6-(pyrrolidin-1-yl)pyridine-3,5-dicarbonitrile
;
loop_
    _publ_author_name
    _publ_author_address
    'S. Antony Inglebert'
;  Department of Physics
   Sri Ram Engineering College
   Chennai 602 024
   India
;
    'Jayabal Kamalraja'
;
    Department of Chemistry
    Pondichery University
    Pondichery 605 014
    India
;
    'K. Sethusankar'
;  Department of Physics
   RKM Vivekananda College (Autonomous)
   Chennai 600 004
   India
;
    'Gnanasambandam Vasuki'
;   Department of Chemistry
    Pondichery University
    Pondichery 605 014
    India
;
data_I
_audit_creation_method     'SHELXL97'
_chemical_name_systematic
;
2-Amino-4-(4-chlorophenyl)-6-(pyrrolidin-1-yl)pyridine-3,5-dicarbonitrile
;
_chemical_name_common     ?
_chemical_formula_moiety     'C17 H14 Cl N5'
_chemical_formula_sum     'C17 H14 Cl N5'
_chemical_formula_iupac     'C17 H14 Cl N5'
_chemical_formula_weight     323.77
_chemical_melting_point     ?
_symmetry_cell_setting     triclinic
_symmetry_space_group_name_H-M     'P -1'
_symmetry_space_group_name_Hall     '-P 1 '
loop_
    _symmetry_equiv_pos_as_xyz
    'x, y, z'
    '-x, -y, -z'
_cell_length_a     7.318(5)
_cell_length_b     9.060(5)
_cell_length_c     12.011(5)
_cell_angle_alpha     87.196(5)
_cell_angle_beta     80.477(5)
_cell_angle_gamma     83.795(5)
_cell_volume     780.4(8)
_cell_formula_units_Z     2
_cell_measurement_reflns_used     3570
_cell_measurement_theta_min     2.80
_cell_measurement_theta_max     29.32
_cell_measurement_temperature     295(2)
_exptl_crystal_description     'block'
_exptl_crystal_colour     'colourless'
_exptl_crystal_size_max     0.35
_exptl_crystal_size_mid     0.30
_exptl_crystal_size_min     0.25
_exptl_crystal_density_diffrn     1.378
_exptl_crystal_density_meas     ?
_exptl_crystal_density_method     'not measured'
_exptl_crystal_F_000     336
_exptl_absorpt_coefficient_mu     0.251
_exptl_absorpt_correction_type     multi-scan
_exptl_absorpt_process_details     '(<i>SADABS</i>; Bruker, 2008)'
_exptl_absorpt_correction_T_min     0.916
_exptl_absorpt_correction_T_max     0.939
_exptl_special_details
;
;
_diffrn_ambient_temperature     295(2)
_diffrn_radiation_type     MoK\a
_diffrn_radiation_wavelength     0.71073
_diffrn_radiation_source     'fine-focus sealed tube'
_diffrn_radiation_monochromator     'graphite'
_diffrn_measurement_device_type     'Bruker Kappa APEXII CCD'
_diffrn_measurement_method     '\w and \f scans'
_diffrn_detector_area_resol_mean     ?
_diffrn_reflns_number     6077
_diffrn_reflns_av_R_equivalents     0.0266
_diffrn_reflns_av_sigmaI/netI     0.0753
_diffrn_reflns_theta_min     2.80
_diffrn_reflns_theta_max     29.32
_diffrn_reflns_theta_full     29.32
_diffrn_measured_fraction_theta_max     0.837
_diffrn_measured_fraction_theta_full     0.837
_diffrn_reflns_limit_h_min     -9
_diffrn_reflns_limit_h_max     9
_diffrn_reflns_limit_k_min     -12
_diffrn_reflns_limit_k_max     11
_diffrn_reflns_limit_l_min     -15
_diffrn_reflns_limit_l_max     16
_diffrn_standards_number     ?
_diffrn_standards_interval_count     ?
_diffrn_standards_interval_time     ?
_diffrn_standards_decay_%     0
_refine_special_details
;
 Refinement of <i>F</i>^2^ against ALL reflections. The weighted
 <i>R</i>--factor <i>wR</i> and goodness of fit <i>S</i> are based on
 <i>F</i>^2^, conventional <i>R</i>--factors <i>R</i> are based on <i>F</i>,
 with <i>F</i> set to zero for negative <i>F</i>^2^. The threshold expression
 of <i>F</i>^2^ > \s(<i>F</i>^2^) is used only for calculating
 <i>R</i>--factors(gt) <i>etc</i>. and is not relevant to the choice of
 reflections for refinement. <i>R</i>--factors based on <i>F</i>^2^ are
 statistically about twice as large as those based on <i>F</i>, and
 <i>R</i>--factors based on ALL data will be even larger.
;
_reflns_number_total     3570
_reflns_number_gt     1887
_reflns_threshold_expression     I>2\s(I)
_refine_ls_structure_factor_coef     Fsqd
_refine_ls_matrix_type     full
_refine_ls_R_factor_all     0.0915
_refine_ls_R_factor_gt     0.0421
_refine_ls_wR_factor_gt     0.0877
_refine_ls_wR_factor_ref     0.0966
_refine_ls_goodness_of_fit_ref     0.854
_refine_ls_restrained_S_all     0.859
_refine_ls_number_reflns     3570
_refine_ls_number_parameters     237
_refine_ls_number_restraints     11
_refine_ls_hydrogen_treatment     mixed
_refine_ls_weighting_scheme     calc
_refine_ls_weighting_details
                 'calc w=1/[\s^2^(Fo^2^)+(0.0456P)^2^] where P=(Fo^2^+2Fc^2^)/3'
_atom_sites_solution_hydrogens     geom
_atom_sites_solution_primary     direct
_atom_sites_solution_secondary     difmap
_refine_ls_shift/su_max     0.001
_refine_ls_shift/su_mean     0.000
_refine_diff_density_max     0.203
_refine_diff_density_min     -0.238
_refine_ls_extinction_method     '<i>SHELXL97</i> (Sheldrick, 2008)'
_refine_ls_extinction_coef     0.014(2)
_refine_ls_extinction_expression
                                  'Fc^*^=kFc[1+0.001xFc^2^\l^3^/sin(2\q)]^-1/4^'
loop_
    _atom_type_symbol
    _atom_type_description
    _atom_type_scat_dispersion_real
    _atom_type_scat_dispersion_imag
    _atom_type_scat_source
    'C' 'C' 0.0033 0.0016
                         'International Tables Vol C Tables 4.2.6.8 and 6.1.1.4'
    'H' 'H' 0.0000 0.0000
                         'International Tables Vol C Tables 4.2.6.8 and 6.1.1.4'
    'N' 'N' 0.0061 0.0033
                         'International Tables Vol C Tables 4.2.6.8 and 6.1.1.4'
    'Cl' 'Cl' 0.1484 0.1585
                         'International Tables Vol C Tables 4.2.6.8 and 6.1.1.4'
_computing_data_collection     '<i>APEX2</i> (Bruker, 2008)'
_computing_cell_refinement     '<i>SAINT</i> (Bruker, 2008)'
_computing_data_reduction     '<i>SAINT</i> (Bruker, 2008)'
_computing_structure_solution     '<i>SHELXS97</i> (Sheldrick, 2008)'
_computing_structure_refinement     '<i>SHELXL97</i> (Sheldrick, 2008)'
_computing_molecular_graphics     '<i>ORTEP-3</i> (Farrugia, 1997)'
_computing_publication_material
              '<i>SHELXL97</i> (Sheldrick, 2008) and <i>PLATON</i> (Spek, 2009)'
loop_
    _atom_site_type_symbol
    _atom_site_label
    _atom_site_fract_x
    _atom_site_fract_y
    _atom_site_fract_z
    _atom_site_U_iso_or_equiv
    _atom_site_adp_type
    _atom_site_calc_flag
    _atom_site_refinement_flags
    _atom_site_occupancy
    _atom_site_symmetry_multiplicity
    _atom_site_disorder_assembly
    _atom_site_disorder_group
    C C1 0.7572(3) 0.0214(2) 1.33801(16) 0.0432(5) Uani d . 1 1 . .
    C C2 0.9078(3) 0.1010(2) 1.30733(17) 0.0459(5) Uani d . 1 1 . .
    H H2 1.0082 0.0866 1.3465 0.055 Uiso calc R 1 1 . .
    C C3 0.9092(3) 0.2024(2) 1.21800(16) 0.0390(5) Uani d . 1 1 . .
    H H3 1.0107 0.2572 1.1977 0.047 Uiso calc R 1 1 . .
    C C4 0.7624(2) 0.22397(19) 1.15801(14) 0.0311(4) Uani d . 1 1 . .
    C C5 0.6137(3) 0.1396(2) 1.18885(16) 0.0409(5) Uani d . 1 1 . .
    H H5 0.5149 0.1510 1.1484 0.049 Uiso calc R 1 1 . .
    C C6 0.6108(3) 0.0393(2) 1.27858(17) 0.0486(5) Uani d . 1 1 . .
    H H6 0.5101 -0.0163 1.2990 0.058 Uiso calc R 1 1 . .
    C C7 0.7579(2) 0.34351(18) 1.06767(15) 0.0287(4) Uani d . 1 1 . .
    C C8 0.7651(2) 0.48942(18) 1.09633(15) 0.0299(4) Uani d . 1 1 . .
    C C9 0.7812(3) 0.5310(2) 1.20691(18) 0.0383(5) Uani d . 1 1 . .
    C C10 0.7429(2) 0.31384(18) 0.95678(14) 0.0288(4) Uani d . 1 1 . .
    C C11 0.7380(3) 0.1630(2) 0.93015(15) 0.0368(5) Uani d . 1 1 . .
    C C12 0.7507(2) 0.60362(18) 1.01258(15) 0.0291(4) Uani d . 1 1 . .
    C C13 0.7366(2) 0.43534(19) 0.87573(15) 0.0297(4) Uani d . 1 1 . .
    N N5 0.7283(2) 0.42030(16) 0.76655(12) 0.0364(4) Uani d . 1 1 B .
    C C18 0.7235(3) 0.5492(2) 0.68715(16) 0.0519(6) Uani d D 1 1 . .
    H H18A 0.8436 0.5884 0.6720 0.062 Uiso calc R 1 1 A 1
    H H18B 0.6299 0.6271 0.7177 0.062 Uiso calc R 1 1 A 1
    C C17 0.6766(10) 0.4927(6) 0.5828(4) 0.0567(15) Uani d PDU 0.638(10) 1 B 1
    H H17A 0.7199 0.5533 0.5169 0.068 Uiso calc PR 0.638(10) 1 B 1
    H H17B 0.5437 0.4872 0.5884 0.068 Uiso calc PR 0.638(10) 1 B 1
    C C16 0.7840(11) 0.3389(7) 0.5805(4) 0.0657(18) Uani d PDU 0.638(10) 1 B 1
    H H16A 0.9162 0.3446 0.5558 0.079 Uiso calc PR 0.638(10) 1 B 1
    H H16B 0.7389 0.2747 0.5310 0.079 Uiso calc PR 0.638(10) 1 B 1
    C C17' 0.7780(18) 0.4694(13) 0.5745(7) 0.068(3) Uani d PDU 0.361(10) 1 B 2
    H H17C 0.7346 0.5301 0.5135 0.082 Uiso calc PR 0.362(10) 1 B 2
    H H17D 0.9121 0.4476 0.5566 0.082 Uiso calc PR 0.362(10) 1 B 2
    C C16' 0.6834(18) 0.3273(12) 0.5927(8) 0.061(3) Uani d PDU 0.362(10) 1 B 2
    H H16C 0.7328 0.2556 0.5352 0.073 Uiso calc PR 0.362(10) 1 B 2
    H H16D 0.5492 0.3453 0.5982 0.073 Uiso calc PR 0.362(10) 1 B 2
    N N1 0.73637(19) 0.57681(15) 0.90682(12) 0.0323(4) Uani d . 1 1 . .
    N N2 0.7503(2) 0.74643(18) 1.03834(16) 0.0440(4) Uani d D 1 1 . .
    N N3 0.7954(3) 0.5758(2) 1.29203(16) 0.0641(6) Uani d . 1 1 . .
    N N4 0.7312(3) 0.04021(19) 0.91349(15) 0.0589(5) Uani d . 1 1 . .
    C C15 0.7437(4) 0.2824(2) 0.70643(18) 0.0634(7) Uani d D 1 1 . .
    H H15A 0.6287 0.2354 0.7221 0.076 Uiso calc R 1 1 B 1
    H H15B 0.8451 0.2130 0.7257 0.076 Uiso calc R 1 1 B 1
    Cl Cl1 0.74935(9) -0.10029(6) 1.45478(5) 0.0728(2) Uani d . 1 1 . .
    H H2A 0.759(2) 0.771(2) 1.1096(10) 0.048(6) Uiso d D 1 1 . .
    H H2B 0.745(3) 0.8223(17) 0.9853(14) 0.066(7) Uiso d D 1 1 . .
loop_
    _atom_site_aniso_label
    _atom_site_aniso_U_11
    _atom_site_aniso_U_22
    _atom_site_aniso_U_33
    _atom_site_aniso_U_12
    _atom_site_aniso_U_13
    _atom_site_aniso_U_23
    C1 0.0684(14) 0.0303(11) 0.0283(11) -0.0027(10) -0.0039(10) 0.0067(9)
    C2 0.0557(13) 0.0439(12) 0.0387(12) -0.0010(10) -0.0146(10) 0.0077(10)
    C3 0.0415(11) 0.0378(11) 0.0385(12) -0.0088(9) -0.0076(9) 0.0051(9)
    C4 0.0398(11) 0.0271(9) 0.0256(10) -0.0039(8) -0.0034(8) 0.0015(8)
    C5 0.0487(12) 0.0400(11) 0.0370(12) -0.0138(9) -0.0116(9) 0.0056(9)
    C6 0.0612(13) 0.0420(12) 0.0434(13) -0.0218(10) -0.0029(11) 0.0084(10)
    C7 0.0281(9) 0.0274(10) 0.0307(10) -0.0048(7) -0.0050(8) 0.0030(8)
    C8 0.0330(10) 0.0300(10) 0.0270(10) -0.0056(8) -0.0044(8) -0.0009(8)
    C9 0.0478(12) 0.0321(11) 0.0352(12) -0.0076(9) -0.0064(9) 0.0022(9)
    C10 0.0337(10) 0.0251(9) 0.0274(10) -0.0044(8) -0.0041(8) 0.0000(8)
    C11 0.0504(12) 0.0305(11) 0.0285(11) -0.0044(9) -0.0044(9) 0.0035(8)
    C12 0.0288(10) 0.0254(10) 0.0329(11) -0.0023(8) -0.0047(8) -0.0007(8)
    C13 0.0306(10) 0.0300(10) 0.0287(11) -0.0034(8) -0.0054(8) -0.0006(8)
    N5 0.0507(10) 0.0339(9) 0.0257(9) -0.0057(7) -0.0090(7) -0.0005(7)
    C18 0.0719(15) 0.0521(13) 0.0318(12) -0.0033(11) -0.0136(11) 0.0086(10)
    C17 0.059(3) 0.083(3) 0.031(2) -0.018(3) -0.015(3) 0.0128(19)
    C16 0.108(5) 0.064(3) 0.029(2) -0.019(4) -0.011(3) -0.007(2)
    C17' 0.076(8) 0.093(8) 0.041(5) -0.027(7) -0.019(5) 0.014(4)
    C16' 0.073(7) 0.071(6) 0.038(4) -0.009(5) -0.006(5) -0.008(4)
    N1 0.0412(9) 0.0268(8) 0.0297(9) -0.0040(7) -0.0089(7) 0.0027(7)
    N2 0.0700(12) 0.0262(9) 0.0384(11) -0.0060(8) -0.0158(9) -0.0027(8)
    N3 0.0930(15) 0.0639(13) 0.0390(12) -0.0137(11) -0.0146(11) -0.0101(10)
    N4 0.0976(15) 0.0308(10) 0.0480(12) -0.0093(10) -0.0091(10) -0.0003(9)
    C15 0.1068(19) 0.0471(14) 0.0404(14) -0.0073(13) -0.0214(13) -0.0100(11)
    Cl1 0.1163(6) 0.0539(4) 0.0454(4) -0.0100(3) -0.0114(3) 0.0240(3)
_geom_special_details
;
 All s.u.'s (except the s.u. in the dihedral angle between two l.s. planes)
 are estimated using the full covariance matrix. The cell s.u.'s are taken
 into account individually in the estimation of s.u.'s in distances, angles
 and torsion angles; correlations between s.u.'s in cell parameters are only
 used when they are defined by crystal symmetry. An approximate (isotropic)
 treatment of cell s.u.'s is used for estimating s.u.'s involving l.s. planes.
;
loop_
    _geom_bond_atom_site_label_1
    _geom_bond_atom_site_label_2
    _geom_bond_site_symmetry_2
    _geom_bond_distance
    _geom_bond_publ_flag
    C1 C2 . 1.372(3) ?
    C1 C6 . 1.374(3) ?
    C1 Cl1 . 1.7385(19) ?
    C2 C3 . 1.377(3) ?
    C2 H2 . 0.9300 ?
    C3 C4 . 1.382(2) ?
    C3 H3 . 0.9300 ?
    C4 C5 . 1.388(2) ?
    C4 C7 . 1.497(2) ?
    C5 C6 . 1.374(3) ?
    C5 H5 . 0.9300 ?
    C6 H6 . 0.9300 ?
    C7 C8 . 1.391(2) ?
    C7 C10 . 1.396(2) ?
    C8 C12 . 1.415(2) ?
    C8 C9 . 1.425(3) ?
    C9 N3 . 1.143(2) ?
    C10 C11 . 1.424(3) ?
    C10 C13 . 1.435(2) ?
    C11 N4 . 1.147(2) ?
    C12 N1 . 1.328(2) ?
    C12 N2 . 1.345(2) ?
    C13 N5 . 1.337(2) ?
    C13 N1 . 1.352(2) ?
    N5 C15 . 1.458(3) ?
    N5 C18 . 1.472(2) ?
    C18 C17 . 1.481(5) ?
    C18 C17' . 1.538(8) ?
    C18 H18A . 0.9700 ?
    C18 H18B . 0.9700 ?
    C17 C16 . 1.523(7) ?
    C17 H17A . 0.9700 ?
    C17 H17B . 0.9700 ?
    C16 C15 . 1.564(5) ?
    C16 H16A . 0.9700 ?
    C16 H16B . 0.9700 ?
    C17' C16' . 1.517(9) ?
    C17' H17C . 0.9700 ?
    C17' H17D . 0.9700 ?
    C16' C15 . 1.527(8) ?
    C16' H16C . 0.9700 ?
    C16' H16D . 0.9700 ?
    N2 H2A . 0.907(9) ?
    N2 H2B . 0.916(9) ?
    C15 H15A . 0.9700 ?
    C15 H15B . 0.9700 ?
loop_
    _geom_angle_atom_site_label_1
    _geom_angle_atom_site_label_2
    _geom_angle_atom_site_label_3
    _geom_angle_site_symmetry_1
    _geom_angle_site_symmetry_3
    _geom_angle
    _geom_angle_publ_flag
    C2 C1 C6 . . 120.58(18) ?
    C2 C1 Cl1 . . 119.71(16) ?
    C6 C1 Cl1 . . 119.71(16) ?
    C1 C2 C3 . . 119.43(18) ?
    C1 C2 H2 . . 120.3 ?
    C3 C2 H2 . . 120.3 ?
    C2 C3 C4 . . 121.07(18) ?
    C2 C3 H3 . . 119.5 ?
    C4 C3 H3 . . 119.5 ?
    C3 C4 C5 . . 118.45(17) ?
    C3 C4 C7 . . 120.55(16) ?
    C5 C4 C7 . . 120.84(16) ?
    C6 C5 C4 . . 120.70(18) ?
    C6 C5 H5 . . 119.7 ?
    C4 C5 H5 . . 119.7 ?
    C1 C6 C5 . . 119.75(19) ?
    C1 C6 H6 . . 120.1 ?
    C5 C6 H6 . . 120.1 ?
    C8 C7 C10 . . 119.14(16) ?
    C8 C7 C4 . . 118.54(16) ?
    C10 C7 C4 . . 122.30(16) ?
    C7 C8 C12 . . 118.67(16) ?
    C7 C8 C9 . . 123.41(16) ?
    C12 C8 C9 . . 117.90(16) ?
    N3 C9 C8 . . 174.5(2) ?
    C7 C10 C11 . . 117.62(15) ?
    C7 C10 C13 . . 118.72(15) ?
    C11 C10 C13 . . 123.66(16) ?
    N4 C11 C10 . . 177.1(2) ?
    N1 C12 N2 . . 117.00(16) ?
    N1 C12 C8 . . 122.72(16) ?
    N2 C12 C8 . . 120.28(17) ?
    N5 C13 N1 . . 114.88(15) ?
    N5 C13 C10 . . 124.18(16) ?
    N1 C13 C10 . . 120.93(16) ?
    C13 N5 C15 . . 127.41(16) ?
    C13 N5 C18 . . 121.73(15) ?
    C15 N5 C18 . . 110.50(16) ?
    N5 C18 C17 . . 105.5(3) ?
    N5 C18 C17' . . 99.8(5) ?
    C17 C18 C17' . . 28.3(4) ?
    N5 C18 H18A . . 110.6 ?
    C17 C18 H18A . . 110.6 ?
    C17' C18 H18A . . 87.7 ?
    N5 C18 H18B . . 110.6 ?
    C17 C18 H18B . . 110.6 ?
    C17' C18 H18B . . 136.3 ?
    H18A C18 H18B . . 108.8 ?
    C18 C17 C16 . . 100.5(4) ?
    C18 C17 H17A . . 111.7 ?
    C16 C17 H17A . . 111.7 ?
    C18 C17 H17B . . 111.7 ?
    C16 C17 H17B . . 111.7 ?
    H17A C17 H17B . . 109.4 ?
    C17 C16 C15 . . 103.0(4) ?
    C17 C16 H16A . . 111.2 ?
    C15 C16 H16A . . 111.2 ?
    C17 C16 H16B . . 111.2 ?
    C15 C16 H16B . . 111.2 ?
    H16A C16 H16B . . 109.1 ?
    C16' C17' C18 . . 105.0(7) ?
    C16' C17' H17C . . 110.7 ?
    C18 C17' H17C . . 110.7 ?
    C16' C17' H17D . . 110.7 ?
    C18 C17' H17D . . 110.7 ?
    H17C C17' H17D . . 108.8 ?
    C17' C16' C15 . . 96.3(7) ?
    C17' C16' H16C . . 112.5 ?
    C15 C16' H16C . . 112.5 ?
    C17' C16' H16D . . 112.5 ?
    C15 C16' H16D . . 112.5 ?
    H16C C16' H16D . . 110.0 ?
    C12 N1 C13 . . 119.72(15) ?
    C12 N2 H2A . . 120.3(12) ?
    C12 N2 H2B . . 122.1(13) ?
    H2A N2 H2B . . 117.5(18) ?
    N5 C15 C16' . . 105.3(5) ?
    N5 C15 C16 . . 101.7(3) ?
    C16' C15 C16 . . 27.8(3) ?
    N5 C15 H15A . . 111.4 ?
    C16' C15 H15A . . 84.8 ?
    C16 C15 H15A . . 111.4 ?
    N5 C15 H15B . . 111.4 ?
    C16' C15 H15B . . 131.2 ?
    C16 C15 H15B . . 111.4 ?
    H15A C15 H15B . . 109.3 ?
loop_
    _geom_torsion_atom_site_label_1
    _geom_torsion_atom_site_label_2
    _geom_torsion_atom_site_label_3
    _geom_torsion_atom_site_label_4
    _geom_torsion_site_symmetry_1
    _geom_torsion_site_symmetry_2
    _geom_torsion_site_symmetry_3
    _geom_torsion_site_symmetry_4
    _geom_torsion
    _geom_torsion_publ_flag
    C6 C1 C2 C3 . . . . 1.8(3) ?
    Cl1 C1 C2 C3 . . . . -176.95(15) ?
    C1 C2 C3 C4 . . . . -0.8(3) ?
    C2 C3 C4 C5 . . . . -0.8(3) ?
    C2 C3 C4 C7 . . . . 174.70(17) ?
    C3 C4 C5 C6 . . . . 1.4(3) ?
    C7 C4 C5 C6 . . . . -174.06(17) ?
    C2 C1 C6 C5 . . . . -1.2(3) ?
    Cl1 C1 C6 C5 . . . . 177.55(15) ?
    C4 C5 C6 C1 . . . . -0.5(3) ?
    C3 C4 C7 C8 . . . . -57.7(2) ?
    C5 C4 C7 C8 . . . . 117.6(2) ?
    C3 C4 C7 C10 . . . . 123.59(19) ?
    C5 C4 C7 C10 . . . . -61.0(2) ?
    C10 C7 C8 C12 . . . . 2.1(2) ?
    C4 C7 C8 C12 . . . . -176.63(16) ?
    C10 C7 C8 C9 . . . . -179.69(16) ?
    C4 C7 C8 C9 . . . . 1.6(3) ?
    C8 C7 C10 C11 . . . . 179.32(16) ?
    C4 C7 C10 C11 . . . . -2.0(2) ?
    C8 C7 C10 C13 . . . . 0.4(2) ?
    C4 C7 C10 C13 . . . . 179.06(16) ?
    C7 C8 C12 N1 . . . . -2.2(2) ?
    C9 C8 C12 N1 . . . . 179.51(16) ?
    C7 C8 C12 N2 . . . . 177.60(17) ?
    C9 C8 C12 N2 . . . . -0.7(2) ?
    C7 C10 C13 N5 . . . . 177.84(15) ?
    C11 C10 C13 N5 . . . . -1.0(3) ?
    C7 C10 C13 N1 . . . . -3.1(2) ?
    C11 C10 C13 N1 . . . . 178.08(16) ?
    N1 C13 N5 C15 . . . . 173.81(18) ?
    C10 C13 N5 C15 . . . . -7.1(3) ?
    N1 C13 N5 C18 . . . . 1.3(2) ?
    C10 C13 N5 C18 . . . . -179.57(17) ?
    C13 N5 C18 C17 . . . . -168.9(3) ?
    C15 N5 C18 C17 . . . . 17.4(4) ?
    C13 N5 C18 C17' . . . . 162.6(5) ?
    C15 N5 C18 C17' . . . . -11.1(5) ?
    N5 C18 C17 C16 . . . . -37.2(6) ?
    C17' C18 C17 C16 . . . . 44.7(9) ?
    C18 C17 C16 C15 . . . . 43.0(8) ?
    N5 C18 C17' C16' . . . . 37.4(11) ?
    C17 C18 C17' C16' . . . . -67.1(10) ?
    C18 C17' C16' C15 . . . . -47.4(13) ?
    N2 C12 N1 C13 . . . . 179.75(15) ?
    C8 C12 N1 C13 . . . . -0.5(2) ?
    N5 C13 N1 C12 . . . . -177.73(15) ?
    C10 C13 N1 C12 . . . . 3.1(2) ?
    C13 N5 C15 C16' . . . . 168.2(5) ?
    C18 N5 C15 C16' . . . . -18.6(5) ?
    C13 N5 C15 C16 . . . . -163.4(3) ?
    C18 N5 C15 C16 . . . . 9.8(4) ?
    C17' C16' C15 N5 . . . . 39.5(11) ?
    C17' C16' C15 C16 . . . . -46.5(9) ?
    C17 C16 C15 N5 . . . . -32.6(7) ?
    C17 C16 C15 C16' . . . . 68.1(11) ?
loop_
    _geom_hbond_atom_site_label_D
    _geom_hbond_atom_site_label_H
    _geom_hbond_atom_site_label_A
    _geom_hbond_site_symmetry_A
    _geom_hbond_distance_DH
    _geom_hbond_distance_HA
    _geom_hbond_distance_DA
    _geom_hbond_angle_DHA
    N2 H2B N4 1_565 0.916(9) 2.115(12) 2.992(3) 160.0(18)
_iucr_refine_instructions_details
;
TITL GV-50-JKR-45-I in P-1
CELL  0.71073   7.3180   9.0600  12.0110   87.196   80.477   83.795
ZERR     2.00   0.0050   0.0050   0.0050    0.005    0.005    0.005
LATT   1
SFAC  C    H    N    CL
UNIT  34   28   10   2
MERG   2
EQIV $1 x, y+1, z
HTAB N2 N4_$1
SUMP 1.00 0.001 1. 2. 1. 3.
DFIX 1.53 0.01 C15 C16
DFIX 1.53 0.01 C16 C17
DFIX 1.53 0.01 C17 C18
DFIX 1.53 0.01 C15 C16'
DFIX 1.53 0.01 C16' C17'
DFIX 1.53 0.01 C17' C18
DELU 0.01 C16 C17
DELU 0.01 C16' C17'
DFIX 0.93 0.01 N2 H2A
DFIX 0.93 0.01 N2 H2B
FMAP   2
SIZE 0.35 0.3 0.25
ACTA
CONF
BOND $H
PLAN   5
L.S.  40
WGHT    0.045600
EXTI    0.014443
FVAR       6.75646   0.63813   0.36123
C1    1    0.757168    0.021419    1.338009    11.00000    0.06841    0.03035 =
         0.02834    0.00674   -0.00392   -0.00274
C2    1    0.907841    0.100973    1.307326    11.00000    0.05575    0.04387 =
         0.03868    0.00770   -0.01459   -0.00100
AFIX  43
H2    2    1.008156    0.086553    1.346500    11.00000   -1.20000
AFIX   0
C3    1    0.909246    0.202386    1.217997    11.00000    0.04149    0.03782 =
         0.03853    0.00513   -0.00763   -0.00881
AFIX  43
H3    2    1.010667    0.257210    1.197738    11.00000   -1.20000
AFIX   0
C4    1    0.762423    0.223971    1.158012    11.00000    0.03980    0.02708 =
         0.02557    0.00149   -0.00339   -0.00386
C5    1    0.613661    0.139559    1.188852    11.00000    0.04873    0.03999 =
         0.03699    0.00557   -0.01163   -0.01375
AFIX  43
H5    2    0.514880    0.150996    1.148370    11.00000   -1.20000
AFIX   0
C6    1    0.610780    0.039252    1.278576    11.00000    0.06118    0.04203 =
         0.04338    0.00840   -0.00293   -0.02180
AFIX  43
H6    2    0.510117   -0.016349    1.298990    11.00000   -1.20000
AFIX   0
C7    1    0.757878    0.343512    1.067674    11.00000    0.02807    0.02738 =
         0.03066    0.00302   -0.00501   -0.00482
C8    1    0.765073    0.489417    1.096327    11.00000    0.03296    0.02996 =
         0.02704   -0.00088   -0.00437   -0.00562
C9    1    0.781225    0.531029    1.206907    11.00000    0.04780    0.03211 =
         0.03521    0.00222   -0.00636   -0.00761
C10   1    0.742886    0.313835    0.956775    11.00000    0.03373    0.02510 =
         0.02744   -0.00001   -0.00406   -0.00444
C11   1    0.737969    0.162973    0.930155    11.00000    0.05039    0.03049 =
         0.02853    0.00352   -0.00436   -0.00439
C12   1    0.750663    0.603617    1.012578    11.00000    0.02884    0.02540 =
         0.03294   -0.00070   -0.00470   -0.00231
C13   1    0.736641    0.435340    0.875734    11.00000    0.03061    0.03005 =
         0.02870   -0.00059   -0.00535   -0.00342
N5    3    0.728257    0.420300    0.766546    11.00000    0.05068    0.03388 =
         0.02571   -0.00051   -0.00896   -0.00568
C18   1    0.723471    0.549162    0.687149    11.00000    0.07192    0.05213 =
         0.03177    0.00858   -0.01362   -0.00329
AFIX  23
H18A  2    0.843596    0.588441    0.671979    11.00000   -1.20000
H18B  2    0.629870    0.627148    0.717737    11.00000   -1.20000
AFIX   0
PART    1
C17   1    0.676573    0.492718    0.582821    21.00000    0.05932    0.08345 =
         0.03079    0.01283   -0.01472   -0.01799
AFIX  23
H17A  2    0.719889    0.553295    0.516885    21.00000   -1.20000
H17B  2    0.543720    0.487193    0.588372    21.00000   -1.20000
AFIX   0
C16   1    0.784014    0.338933    0.580497    21.00000    0.10756    0.06390 =
         0.02860   -0.00701   -0.01118   -0.01855
AFIX  23
H16A  2    0.916222    0.344587    0.555811    21.00000   -1.20000
H16B  2    0.738871    0.274711    0.531037    21.00000   -1.20000
AFIX   0
PART    2
C17'  1    0.777997    0.469430    0.574546    31.00000    0.07587    0.09258 =
         0.04106    0.01371   -0.01863   -0.02713
AFIX  23
H17C  2    0.734582    0.530134    0.513499    31.00000   -1.20000
H17D  2    0.912094    0.447567    0.556573    31.00000   -1.20000
AFIX   0
C16'  1    0.683445    0.327251    0.592735    31.00000    0.07275    0.07077 =
         0.03830   -0.00811   -0.00582   -0.00892
AFIX  23
H16C  2    0.732782    0.255575    0.535160    31.00000   -1.20000
H16D  2    0.549216    0.345280    0.598199    31.00000   -1.20000
AFIX   0
PART    0
N1    3    0.736368    0.576807    0.906819    11.00000    0.04120    0.02679 =
         0.02974    0.00274   -0.00892   -0.00404
N2    3    0.750333    0.746429    1.038338    11.00000    0.07003    0.02624 =
         0.03845   -0.00265   -0.01581   -0.00601
N3    3    0.795440    0.575779    1.292032    11.00000    0.09303    0.06389 =
         0.03897   -0.01009   -0.01461   -0.01373
N4    3    0.731160    0.040210    0.913494    11.00000    0.09762    0.03080 =
         0.04802   -0.00032   -0.00908   -0.00934
C15   1    0.743677    0.282359    0.706426    11.00000    0.10680    0.04705 =
         0.04041   -0.00996   -0.02138   -0.00728
AFIX  23
H15A  2    0.628727    0.235429    0.722050    11.00000   -1.20000
H15B  2    0.845103    0.213048    0.725724    11.00000   -1.20000
AFIX   0
CL1   4    0.749347   -0.100292    1.454783    11.00000    0.11627    0.05390 =
         0.04539    0.02402   -0.01143   -0.00995
H2A   2    0.758627    0.770520    1.109604    11.00000    0.04844
H2B   2    0.745470    0.822271    0.985284    11.00000    0.06642
HKLF    4
REM  GV-50-JKR-45-I in P-1
REM R1 =  0.0421 for   1887 Fo > 4sig(Fo)  and  0.0915 for all   3570 data
REM    237 parameters refined using     11 restraints
END
WGHT      0.0457      0.0000
REM Highest difference peak  0.203,  deepest hole -0.238,  1-sigma level  0.038
Q1    1   0.7805 -0.0459  1.3828  11.00000  0.05    0.20
Q2    1   0.8155  0.4413  1.0767  11.00000  0.05    0.18
Q3    1   0.7022  0.3254  1.0156  11.00000  0.05    0.18
Q4    1   0.6792  0.4387  0.8273  11.00000  0.05    0.18
Q5    1   0.7718  0.6543  0.6960  11.00000  0.05    0.18
;
