# Supplementary material for: 2-Amino-4-(4-chloro­phen­yl)-6-(pyrrolidin-1-yl)pyridine-3,5-dicarbonitrile
Source: Acta Crystallogr Sect E Struct Rep Online. 2012 Mar 10;68(Pt 4):o1000. doi: 10.1107/S1600536812009051 (PMC3343967; doi:10.1107/S1600536812009051)
Supplement: Supplementary file 2 [file e-68-o1000-Isup2.hkl]

# 
# h,k,l, Fc-squared, Fo-squared, sigma(Fo-squared) and status flag 
# 
data_I
_shelx_title ' GV-50-JKR-45-I in P-1' 
_shelx_refln_list_code          4 
_shelx_F_calc_maximum      163.27 
_exptl_crystal_F_000       336.00 
_reflns_d_resolution_high  0.7258 
 
loop_ 
 _symmetry_equiv_pos_as_xyz 
 'x, y, z' 
 '-x, -y, -z' 
 
_cell_length_a     7.3180 
_cell_length_b     9.0600 
_cell_length_c    12.0110 
_cell_angle_alpha  87.196 
_cell_angle_beta   80.477 
_cell_angle_gamma  83.795 
 
_shelx_F_squared_multiplier     1.000 
 
loop_ 
 _refln_index_h 
 _refln_index_k 
 _refln_index_l 
 _refln_F_squared_calc 
 _refln_F_squared_meas 
 _refln_F_squared_sigma 
 _refln_observed_status 
   1   0   0        4.29       12.53      1.06 o 
   2   0   0    26658.43    27659.12    197.80 o 
   3   0   0       55.29       48.57      1.32 o 
   4   0   0     3696.46     3683.43     18.96 o 
   5   0   0        5.62        5.98      1.14 o 
   6   0   0     1058.81     1033.24     19.19 o 
   7   0   0        3.32       -2.98      5.87 o 
   8   0   0      166.83      126.53      9.99 o 
   9   0   0        0.32       -1.01      6.85 o 
  -9   1   0        2.05       -1.14      7.56 o 
  -8   1   0        2.69       -0.44      8.30 o 
  -7   1   0       20.87       14.46      5.27 o 
  -6   1   0       13.82        9.44      7.28 o 
  -5   1   0       14.50       19.30      7.49 o 
  -4   1   0      685.78      715.59     13.23 o 
  -3   1   0        6.83        1.58      5.71 o 
  -2   1   0     2059.26     2131.84     19.38 o 
  -1   1   0     1371.37     1321.46      4.46 o 
   1   1   0      926.07      891.11      4.87 o 
   2   1   0     2194.76     2236.41     11.90 o 
   3   1   0      118.73      112.91      2.51 o 
   4   1   0      255.56      266.72      3.93 o 
   5   1   0       24.09       21.91      1.66 o 
   6   1   0        7.69        4.57      2.03 o 
   7   1   0       50.72       44.20      5.26 o 
   8   1   0       11.59        2.85      5.82 o 
   9   1   0        0.03        0.34      6.42 o 
  -8   2   0        1.84        1.23      5.39 o 
  -7   2   0        5.16        0.84      5.25 o 
  -6   2   0       12.10       17.90      7.11 o 
  -5   2   0       32.03       33.03      7.78 o 
  -4   2   0       80.15       83.08      7.17 o 
  -3   2   0      363.88      355.67      8.98 o 
  -2   2   0      758.32      789.18     11.88 o 
  -1   2   0      147.22      162.07      2.52 o 
   0   2   0     1648.87     1703.77     34.49 o 
   1   2   0      124.83      118.17      7.60 o 
   2   2   0      644.10      661.38      7.92 o 
   3   2   0      751.07      750.56      9.21 o 
   4   2   0       73.05       78.29      3.60 o 
   5   2   0       12.56       11.51      2.24 o 
   6   2   0        1.43        0.87      2.28 o 
   7   2   0        1.91       -0.68      4.40 o 
   8   2   0        0.10        0.15      4.45 o 
   9   2   0        3.54        5.42      9.45 o 
  -8   3   0        0.36       -3.30      6.07 o 
  -7   3   0        0.59        0.74      4.81 o 
  -6   3   0        5.98        5.69      7.54 o 
  -5   3   0       48.99       50.82      7.42 o 
  -4   3   0        5.66        1.32      6.18 o 
  -3   3   0      324.95      328.56      6.90 o 
  -2   3   0      116.05      111.54      2.76 o 
  -1   3   0      379.97      374.98      8.84 o 
   0   3   0      268.57      248.22     14.59 o 
   1   3   0     1040.94     1043.42     21.33 o 
   2   3   0       69.73       80.03      4.07 o 
   3   3   0      562.12      556.64      5.94 o 
   4   3   0       39.38       48.07      3.05 o 
   5   3   0       29.75       32.89      2.84 o 
   6   3   0        0.08       -1.76      2.55 o 
   7   3   0        9.42       11.94      2.68 o 
   8   3   0        9.80       13.21      9.38 o 
   9   3   0        3.11       11.52     10.42 o 
  -8   4   0        0.77        0.94      5.74 o 
  -7   4   0        0.99        1.61      6.00 o 
  -6   4   0        0.01        0.86      6.62 o 
  -5   4   0        0.06        1.25      6.39 o 
  -4   4   0       20.52       22.08      6.22 o 
  -3   4   0       43.78       41.85      2.81 o 
  -2   4   0        0.98        3.27      2.10 o 
  -1   4   0      316.62      326.48      5.72 o 
   0   4   0        1.16        1.19      2.82 o 
   1   4   0      333.96      356.59      3.18 o 
   2   4   0       13.46       18.30      6.10 o 
   3   4   0      128.37      132.92      7.65 o 
   4   4   0        6.84        9.33      2.27 o 
   5   4   0       21.77       18.15      2.79 o 
   6   4   0       20.60       24.06      3.04 o 
   7   4   0       13.49        7.76      3.49 o 
   8   4   0        2.32        2.10      8.77 o 
  -8   5   0        0.84        1.39      9.03 o 
  -7   5   0        0.59        3.28      5.72 o 
  -6   5   0        0.25       -3.61      5.08 o 
  -5   5   0        0.05       -1.03      6.85 o 
  -4   5   0        3.24        3.35      1.80 o 
  -3   5   0       25.62       26.66      1.98 o 
  -2   5   0       19.91       16.09      2.85 o 
  -1   5   0       70.23       66.73      3.71 o 
   0   5   0       16.87       13.56      5.10 o 
   1   5   0       89.39       99.62      5.91 o 
   2   5   0        0.04        0.70      6.34 o 
   3   5   0       32.62       29.52      6.98 o 
   4   5   0        1.94        2.57      5.86 o 
   5   5   0       27.79       30.84      4.79 o 
   6   5   0       11.23        8.39      4.64 o 
   7   5   0        9.75       11.32      4.37 o 
   8   5   0        2.98        2.82      8.59 o 
  -7   6   0        4.98        3.59      6.42 o 
  -6   6   0        1.71        4.36      5.40 o 
  -5   6   0        1.09       -0.80      6.22 o 
  -4   6   0       23.00       26.18      2.63 o 
  -3   6   0       21.37       18.18      2.90 o 
  -2   6   0       70.50       55.79      5.78 o 
  -1   6   0      259.17      246.14      5.46 o 
   0   6   0      203.27      197.62      5.87 o 
   1   6   0       92.32       99.48      5.27 o 
   2   6   0      228.74      197.55      8.99 o 
   3   6   0       56.42       42.80      6.87 o 
   4   6   0       92.98       94.43      8.13 o 
   5   6   0       55.19       48.47      5.16 o 
   6   6   0       24.64       27.13      5.20 o 
   7   6   0       17.61       11.25      4.62 o 
   8   6   0        5.40       10.75      9.32 o 
  -7   7   0       69.80       86.34     10.38 o 
  -6   7   0        0.41       -0.27      5.56 o 
  -5   7   0      106.41       97.92      5.46 o 
  -4   7   0       11.04        7.80      4.20 o 
  -3   7   0      353.43      361.28     14.31 o 
  -2   7   0       10.64        8.25      3.60 o 
  -1   7   0      821.69      818.34     15.04 o 
   0   7   0       36.47       37.47      3.44 o 
   1   7   0      447.44      438.03     25.97 o 
   2   7   0      117.71      107.07      9.19 o 
   3   7   0      203.09      205.83     11.31 o 
   4   7   0       21.97       15.10      7.24 o 
   5   7   0       97.56       97.68      9.58 o 
   6   7   0        1.30       -0.74      5.20 o 
   7   7   0        5.46        6.02      5.40 o 
   8   7   0        7.56       13.64      7.69 o 
  -6   8   0        2.60        1.41      9.08 o 
  -5   8   0       15.30       13.74      6.46 o 
  -4   8   0        3.15        2.27      4.13 o 
  -3   8   0        4.83        5.34      2.75 o 
  -2   8   0       75.63       67.83      3.74 o 
  -1   8   0       45.96       45.25      3.92 o 
   0   8   0        8.51       10.65      2.99 o 
   1   8   0       43.30       50.17      4.82 o 
   2   8   0       27.66       26.32      8.42 o 
   3   8   0       42.26       35.91      7.47 o 
   4   8   0        3.37        5.21      5.58 o 
   5   8   0       18.72       25.38      6.17 o 
   6   8   0        2.93       -0.73      5.27 o 
   7   8   0        7.24       14.81      7.96 o 
  -5   9   0        2.21        3.31      9.35 o 
  -4   9   0       20.02       22.28      6.17 o 
  -3   9   0        2.06        3.38      5.69 o 
  -2   9   0        1.64        4.13      4.13 o 
  -1   9   0        2.24        0.47      3.60 o 
   0   9   0       54.01       53.65      6.92 o 
   1   9   0       56.47       52.58      5.63 o 
   2   9   0       95.73       95.97      6.73 o 
   3   9   0       16.72       16.53      6.31 o 
   4   9   0        0.81        0.32      5.45 o 
   5   9   0        1.61        2.86      5.75 o 
   6   9   0        0.06       -2.21      5.97 o 
  -4  10   0        0.26       -4.31      8.26 o 
  -3  10   0        4.10        2.97      5.47 o 
  -2  10   0        0.38        5.02      4.70 o 
  -1  10   0        9.40        5.95      6.31 o 
   0  10   0        2.36        2.35      6.88 o 
   1  10   0      110.61       90.23      9.01 o 
   2  10   0        3.59        5.41      5.33 o 
   3  10   0       24.21       21.69      6.19 o 
   4  10   0        0.61       -2.12      5.97 o 
   5  10   0        0.02        5.16      5.75 o 
  -1  11   0        6.13        1.23      6.71 o 
   0  11   0       13.05       19.92      7.87 o 
   1  11   0        3.29        7.18      8.12 o 
   2  11   0       16.24       14.95      8.33 o 
   3  11   0        2.24        2.97      8.77 o 
  -1  12   0        0.63        3.20      6.95 o 
   0  12   0        7.30        4.57      7.96 o 
   0 -12   1        6.27        6.81      8.16 o 
   1 -12   1        1.00        1.16      7.28 o 
  -3 -11   1        0.88        3.21      9.54 o 
  -2 -11   1       16.81       26.16      6.19 o 
  -1 -11   1        3.05        5.48      8.05 o 
   0 -11   1       20.08       25.73      7.45 o 
   1 -11   1        0.69       -2.05      6.08 o 
  -4 -10   1       31.51       41.46      6.80 o 
  -3 -10   1        1.82       -4.10      8.67 o 
  -2 -10   1        0.06        0.40      8.47 o 
  -1 -10   1        0.10        0.03      6.99 o 
   0 -10   1        6.61        6.97      7.83 o 
   1 -10   1        0.07        5.35      6.49 o 
   2 -10   1       26.12       29.98      5.19 o 
   3 -10   1        0.17       -4.36      5.36 o 
   4 -10   1        0.85        0.45      8.52 o 
  -6  -9   1        0.05        2.91      6.44 o 
  -5  -9   1        0.03       -2.43      5.84 o 
  -4  -9   1        4.23        8.33      9.09 o 
  -3  -9   1       44.16       41.12      9.10 o 
  -2  -9   1        6.78        2.35      8.46 o 
  -1  -9   1      119.58      113.55      9.57 o 
   0  -9   1        5.32        8.69      6.90 o 
   1  -9   1        3.43        3.38      4.81 o 
   2  -9   1       19.51       24.48      6.65 o 
   3  -9   1        0.88        2.52      5.59 o 
   4  -9   1        0.45        1.54      5.49 o 
   5  -9   1        9.48       12.44      9.10 o 
  -7  -8   1       20.91       28.97      6.30 o 
  -6  -8   1       17.86       13.47      5.80 o 
  -5  -8   1        9.74       14.95      8.92 o 
  -4  -8   1       49.97       50.70      8.22 o 
  -3  -8   1      288.60      283.13     12.46 o 
  -2  -8   1       75.40       85.09      9.12 o 
  -1  -8   1      589.41      659.89     42.13 o 
   0  -8   1       53.63       57.92      4.08 o 
   1  -8   1      237.94      238.51      6.39 o 
   2  -8   1       13.05        6.39      5.44 o 
   3  -8   1      302.20      302.62      7.64 o 
   4  -8   1       17.70       14.90      5.22 o 
   5  -8   1      230.50      236.96      7.25 o 
   6  -8   1       10.70        7.25      6.13 o 
  -8  -7   1        2.84        0.95      5.73 o 
  -7  -7   1       31.04       24.55      6.07 o 
  -6  -7   1       50.25       51.41      6.22 o 
  -5  -7   1      151.24      148.37      9.67 o 
  -4  -7   1       58.96       57.84      8.11 o 
  -3  -7   1       87.77       83.87      8.63 o 
  -2  -7   1        3.75        4.62      6.48 o 
  -1  -7   1      141.46      140.09      6.72 o 
   0  -7   1       50.26       47.73      6.78 o 
   1  -7   1      469.41      436.12      7.52 o 
   2  -7   1       38.82       43.36      4.29 o 
   3  -7   1      308.79      284.54     29.56 o 
   4  -7   1       16.52       15.17      5.28 o 
   5  -7   1      185.44      177.80      7.83 o 
   6  -7   1        7.18        4.79      7.71 o 
   7  -7   1       92.38       94.45     10.24 o 
  -8  -6   1        0.27        6.10      5.90 o 
  -7  -6   1        4.42        4.92      4.97 o 
  -6  -6   1       39.59       37.98      5.66 o 
  -5  -6   1        8.36        8.98      7.38 o 
  -4  -6   1       43.84       43.14      8.62 o 
  -3  -6   1       25.74       15.66      6.81 o 
  -2  -6   1       29.70       24.28      7.73 o 
  -1  -6   1       74.71       77.51      7.41 o 
   0  -6   1      311.53      293.83      9.56 o 
   1  -6   1      225.18      222.87      8.10 o 
   2  -6   1      296.67      289.94      6.08 o 
   3  -6   1      180.67      173.50      6.79 o 
   4  -6   1       39.02       40.79      3.00 o 
   5  -6   1       72.45       64.84      8.37 o 
   6  -6   1       25.73       30.22      8.55 o 
   7  -6   1       39.04       36.02      6.50 o 
  -8  -5   1        4.73        4.79      5.02 o 
  -7  -5   1       17.23       19.02      4.47 o 
  -6  -5   1       40.56       41.87      4.89 o 
  -5  -5   1       47.74       37.25      7.70 o 
  -4  -5   1       91.52       87.75      8.66 o 
  -3  -5   1       37.82       43.95      7.47 o 
  -2  -5   1      143.92      143.38      8.29 o 
  -1  -5   1        7.61        9.27      5.63 o 
   0  -5   1      311.42      304.51      8.76 o 
   1  -5   1       20.37       22.07      4.61 o 
   2  -5   1      120.37      114.32      2.91 o 
   3  -5   1       15.76       15.05      2.30 o 
   4  -5   1       15.48       15.28      1.97 o 
   5  -5   1        8.79       15.74      6.59 o 
   6  -5   1        1.49        1.03      6.76 o 
   7  -5   1        0.01       -4.03      8.34 o 
   8  -5   1        0.02        0.57      9.18 o 
  -8  -4   1        0.61        1.74      9.29 o 
  -7  -4   1        4.38        6.55      3.55 o 
  -6  -4   1        8.59        9.29      2.96 o 
  -5  -4   1       61.49       64.08      4.05 o 
  -4  -4   1       82.29       85.63      3.53 o 
  -3  -4   1      124.32       94.78      7.19 o 
  -2  -4   1      251.67      250.54      8.83 o 
  -1  -4   1      192.23      183.88      7.80 o 
   0  -4   1      224.88      225.16      7.19 o 
   1  -4   1        0.04        1.93      2.57 o 
   2  -4   1       52.19       54.59      2.17 o 
   3  -4   1        6.51        7.66      1.77 o 
   4  -4   1        2.59        4.20      1.61 o 
   5  -4   1       12.67       10.43      6.72 o 
   6  -4   1        0.41       -2.23      6.66 o 
   7  -4   1        0.58       -1.97      7.69 o 
   8  -4   1        2.33        1.66      5.95 o 
  -8  -3   1        0.88        1.83      9.12 o 
  -7  -3   1        0.25        0.78      3.14 o 
  -6  -3   1        7.10        6.98      2.63 o 
  -5  -3   1        6.73        6.18      3.55 o 
  -4  -3   1       72.69       81.25      4.50 o 
  -3  -3   1       19.05       12.55      2.46 o 
  -2  -3   1      187.93      202.38      7.00 o 
  -1  -3   1      838.84      864.23     35.31 o 
   0  -3   1       19.33       16.75      2.87 o 
   1  -3   1     1703.10     1691.03     38.04 o 
   2  -3   1       14.89       16.53      1.55 o 
   3  -3   1      406.23      384.48      6.78 o 
   4  -3   1       26.15       20.65      6.27 o 
   5  -3   1       49.62       49.74      7.37 o 
   6  -3   1        3.03        5.88      7.76 o 
   7  -3   1        5.01        1.58      8.56 o 
   8  -3   1        3.87        9.94      8.49 o 
  -8  -2   1        2.98        3.34      4.84 o 
  -7  -2   1       17.31       18.93      3.05 o 
  -6  -2   1       64.25       59.88      2.84 o 
  -5  -2   1      109.74      106.29      3.80 o 
  -4  -2   1       10.09        6.87      2.90 o 
  -3  -2   1      438.55      433.17      7.79 o 
  -2  -2   1       11.34        9.06      1.97 o 
  -1  -2   1     1363.22     1339.79     14.57 o 
   0  -2   1      161.89      163.16      4.44 o 
   1  -2   1      729.73      666.49      9.56 o 
   2  -2   1      282.68      277.88      3.58 o 
   3  -2   1      265.42      253.86     10.01 o 
   4  -2   1      408.09      436.10     11.26 o 
   5  -2   1       50.30       47.75      8.34 o 
   6  -2   1       21.74       28.14      7.95 o 
   7  -2   1        1.33        4.94      8.66 o 
   8  -2   1        4.41        8.75      8.41 o 
  -9  -1   1        3.84       10.89      7.04 o 
  -8  -1   1       56.83       58.30      7.64 o 
  -7  -1   1        1.30        0.43      4.50 o 
  -6  -1   1      180.27      170.85      3.34 o 
  -5  -1   1        0.00       -0.41      1.54 o 
  -4  -1   1     1877.28     1829.13     15.01 o 
  -3  -1   1       52.61       63.97      2.14 o 
  -2  -1   1     5404.49     5286.76     25.15 o 
  -1  -1   1      424.32      378.97      2.34 o 
   0  -1   1     1504.26     1485.40      5.73 o 
   1  -1   1      453.44      410.28      3.21 o 
   2  -1   1     1781.35     1798.65     20.00 o 
   3  -1   1      295.20      302.18      5.92 o 
   4  -1   1      380.22      366.71     17.61 o 
   5  -1   1        6.46        4.71      6.52 o 
   6  -1   1       15.74       13.87      7.98 o 
   7  -1   1       14.66       24.30      7.46 o 
   8  -1   1        4.03        2.91      7.15 o 
   9  -1   1        0.12        3.89      8.78 o 
  -9   0   1        0.03        4.29      7.76 o 
  -8   0   1      209.76      168.06     10.89 o 
  -7   0   1       28.67       22.06      6.98 o 
  -6   0   1      632.91      613.05     20.09 o 
  -5   0   1        0.19        0.45      1.16 o 
  -4   0   1     1287.88     1263.26      5.12 o 
  -3   0   1      332.17      339.14      3.36 o 
  -2   0   1     2884.10     2902.02     14.04 o 
  -1   0   1      204.51      208.33      2.47 o 
   1   0   1       56.45       56.62      0.96 o 
   2   0   1      191.03      211.27      2.96 o 
   3   0   1      537.82      554.36      3.81 o 
   4   0   1       57.25       57.40      1.77 o 
   5   0   1        0.31        1.34      1.33 o 
   6   0   1        3.45        1.19      2.04 o 
   7   0   1       11.73       13.94      7.76 o 
   8   0   1        3.07       -2.78      6.99 o 
   9   0   1        4.39       -0.15      7.85 o 
  -9   1   1        8.80       13.14      9.20 o 
  -8   1   1       82.03       81.47      9.85 o 
  -7   1   1      124.92      128.80     10.15 o 
  -6   1   1      296.11      291.81     26.18 o 
  -5   1   1      122.05      136.21      4.53 o 
  -4   1   1      349.56      373.78     11.85 o 
  -3   1   1      112.19      122.81      2.60 o 
  -2   1   1      553.67      597.27      6.40 o 
  -1   1   1     4731.02     4559.27     14.27 o 
   0   1   1     1164.01     1158.32      7.52 o 
   1   1   1     2026.64     2004.29     10.03 o 
   2   1   1      419.15      407.77      5.20 o 
   3   1   1       36.85       41.97      1.60 o 
   4   1   1       29.87       28.62      1.99 o 
   5   1   1       82.61       85.22      2.59 o 
   6   1   1       77.16       81.73      3.69 o 
   7   1   1       30.51       26.12      5.70 o 
   8   1   1        7.42        5.67      5.94 o 
   9   1   1        1.13       -0.32      6.06 o 
  -8   2   1        0.25        4.13      8.55 o 
  -7   2   1        9.02       11.87      5.60 o 
  -6   2   1        0.00       -1.41      5.34 o 
  -5   2   1       20.90       15.35      4.40 o 
  -4   2   1       83.81       76.79      2.91 o 
  -3   2   1      230.67      215.65      2.97 o 
  -2   2   1      161.27      157.24      3.75 o 
  -1   2   1     1674.53     1639.74     21.02 o 
   0   2   1     4110.65     4204.88     30.35 o 
   1   2   1     1299.29     1289.69      6.20 o 
   2   2   1       58.78       61.41      2.14 o 
   3   2   1      248.32      257.37      5.03 o 
   4   2   1      108.70      102.96      2.87 o 
   5   2   1        6.40        6.37      2.49 o 
   6   2   1      164.03      152.06      5.48 o 
   7   2   1        4.26        6.03      8.56 o 
   8   2   1        5.48        2.75      4.57 o 
   9   2   1        0.17       -0.95      9.54 o 
  -8   3   1        6.29        7.69      9.34 o 
  -7   3   1        0.75        0.24      5.40 o 
  -6   3   1        2.15        4.81      5.10 o 
  -5   3   1       13.24       11.00      4.94 o 
  -4   3   1       96.90       88.26      1.21 o 
  -3   3   1      154.89      142.34      2.15 o 
  -2   3   1       38.00       41.55      1.60 o 
  -1   3   1       37.92       34.24      1.59 o 
   0   3   1       53.47       58.83      2.42 o 
   1   3   1      498.08      483.10      6.75 o 
   2   3   1     1252.65     1374.01     19.42 o 
   3   3   1      484.42      464.42     17.36 o 
   4   3   1      302.70      319.61      6.15 o 
   5   3   1        0.49       -0.01      3.45 o 
   6   3   1       27.03       24.16      4.37 o 
   7   3   1        4.13        1.79      3.04 o 
   8   3   1       16.73       10.02      7.46 o 
   9   3   1        2.88        4.15      8.27 o 
  -8   4   1        0.40       -0.20      7.90 o 
  -7   4   1        3.71        5.63      6.00 o 
  -6   4   1        2.95        6.55      5.21 o 
  -5   4   1      111.95      108.18      7.48 o 
  -4   4   1       37.11       40.43      3.35 o 
  -3   4   1      275.44      305.09      7.09 o 
  -2   4   1       63.33       57.31      2.48 o 
  -1   4   1       77.41       91.05      3.20 o 
   0   4   1       97.75       94.06      3.21 o 
   1   4   1      554.20      595.61     13.58 o 
   2   4   1       57.48       47.80      6.68 o 
   3   4   1      555.45      610.17      6.88 o 
   4   4   1       10.70        8.43      2.05 o 
   5   4   1       45.10       47.59      2.96 o 
   6   4   1        1.48        1.90      2.75 o 
   7   4   1       31.01       33.57      4.79 o 
   8   4   1        5.05        3.54      7.49 o 
  -8   5   1        3.01        2.57      9.29 o 
  -7   5   1        7.12        3.92      5.95 o 
  -6   5   1       11.16        9.72      5.28 o 
  -5   5   1        6.90        6.50      4.52 o 
  -4   5   1       60.89       60.69      3.50 o 
  -3   5   1       35.03       34.61      1.99 o 
  -2   5   1      426.81      424.94      8.06 o 
  -1   5   1      110.01      122.44      3.17 o 
   0   5   1      889.41      864.83      9.88 o 
   1   5   1      148.91      163.42      5.79 o 
   2   5   1      364.00      328.05     10.44 o 
   3   5   1      108.73      103.61      5.49 o 
   4   5   1      117.47      116.76      5.93 o 
   5   5   1       98.91      107.23      4.45 o 
   6   5   1       16.35       18.97      4.47 o 
   7   5   1       28.00       29.02      6.22 o 
   8   5   1        0.35       -0.41      8.48 o 
  -7   6   1        0.06        4.00      6.04 o 
  -6   6   1        3.74        2.00      5.45 o 
  -5   6   1        0.11       -1.46      4.84 o 
  -4   6   1       15.96       14.71      3.92 o 
  -3   6   1        0.07       -0.69      2.32 o 
  -2   6   1       53.93       55.85      3.04 o 
  -1   6   1        2.77        2.87      2.48 o 
   0   6   1       55.32       63.69      2.68 o 
   1   6   1        7.82        8.13      2.19 o 
   2   6   1       15.59       21.63      4.87 o 
   3   6   1        4.54        6.42      4.78 o 
   4   6   1        0.49       -0.45      4.76 o 
   5   6   1        0.27       -0.10      5.03 o 
   6   6   1        2.02        1.49      4.59 o 
   7   6   1        0.36       -0.94      6.53 o 
   8   6   1        0.07       -1.20      4.91 o 
  -7   7   1        3.77        5.86      8.24 o 
  -6   7   1        0.36       -1.21      5.15 o 
  -5   7   1        1.27       -2.20      4.33 o 
  -4   7   1        2.84        1.53      3.84 o 
  -3   7   1        0.91        1.52      2.57 o 
  -2   7   1        1.53        1.76      2.77 o 
  -1   7   1       29.41       32.39      3.01 o 
   0   7   1        8.47        7.59      2.51 o 
   1   7   1       26.55       29.19      2.79 o 
   2   7   1       16.50        9.85      5.13 o 
   3   7   1       34.81       33.63      5.40 o 
   4   7   1        0.03       -1.45      5.31 o 
   5   7   1       34.37       32.91      5.94 o 
   6   7   1        3.09       -2.06      7.20 o 
   7   7   1        4.75        8.04      7.53 o 
   8   7   1        0.51       -0.92      6.70 o 
  -6   8   1        0.23        1.68      9.59 o 
  -5   8   1        0.09       -3.21      6.05 o 
  -4   8   1        1.52        2.28      5.70 o 
  -3   8   1        2.91        0.59      3.27 o 
  -2   8   1        6.31        2.51      3.81 o 
  -1   8   1       11.65       10.53      3.90 o 
   0   8   1        0.60        0.82      3.32 o 
   1   8   1       22.44       27.75      4.90 o 
   2   8   1       12.20        6.09      5.20 o 
   3   8   1        4.50        1.96      4.67 o 
   4   8   1       16.56       20.68      5.63 o 
   5   8   1        9.48        8.75      6.74 o 
   6   8   1       11.59       16.65      6.66 o 
   7   8   1        0.49        0.14      8.22 o 
   8   8   1        5.21        6.29      8.68 o 
  -5   9   1        1.95        1.32      9.42 o 
  -4   9   1       14.17       11.79      6.23 o 
  -3   9   1        5.36        6.98      5.66 o 
  -2   9   1       29.03       32.07      4.54 o 
  -1   9   1        6.72        3.89      3.88 o 
   0   9   1       98.35       87.19      8.36 o 
   1   9   1       15.60       15.45      7.22 o 
   2   9   1      124.19      117.83      8.90 o 
   3   9   1        0.93       -1.91      7.73 o 
   4   9   1       13.05       13.11      7.02 o 
   5   9   1        5.04        6.08      6.86 o 
   6   9   1        6.84        9.42      8.31 o 
  -4  10   1       12.70       22.42      9.54 o 
  -3  10   1        3.17        6.95      5.89 o 
  -2  10   1        6.22        9.71      4.64 o 
  -1  10   1       10.55       14.52      5.96 o 
   0  10   1       79.58       75.88      8.20 o 
   1  10   1       25.79       32.47      8.33 o 
   2  10   1       98.85       97.51      9.05 o 
   3  10   1       12.33       15.59      8.91 o 
   4  10   1        0.38       -2.85      8.70 o 
   5  10   1        2.29       -0.91      8.90 o 
  -1  11   1        0.56        0.05      6.87 o 
   0  11   1       92.50       90.22      8.47 o 
   1  11   1        0.85        3.23      7.36 o 
   2  11   1       80.72       72.64      9.52 o 
   3  11   1        3.83        3.33      8.89 o 
   0  12   1        7.28       14.00      7.78 o 
   1 -12   2        3.33       -1.98      7.20 o 
  -2 -11   2        0.50        1.14      9.06 o 
  -1 -11   2       12.61       19.58      9.48 o 
   0 -11   2        0.22        5.69      8.20 o 
  -4 -10   2        0.51        0.07      7.56 o 
  -3 -10   2        0.29        0.08      9.50 o 
  -2 -10   2        3.23        0.61      8.32 o 
  -1 -10   2       10.66        8.14      7.61 o 
   0 -10   2        9.86       11.39      6.90 o 
   1 -10   2        5.03        4.68      6.80 o 
   2 -10   2       16.47       23.57      7.54 o 
   3 -10   2        0.20       -2.44      5.57 o 
   4 -10   2        2.89       -0.07      8.86 o 
  -6  -9   2        1.33       -1.37      6.34 o 
  -5  -9   2       50.34       62.44     10.49 o 
  -4  -9   2        0.00       -2.22      7.76 o 
  -3  -9   2       27.05       29.99      8.19 o 
  -2  -9   2       69.07       63.88      8.88 o 
  -1  -9   2       20.63       18.11      7.23 o 
   0  -9   2       24.88       24.38      7.07 o 
   1  -9   2       76.20       73.93      5.17 o 
   2  -9   2        0.61        1.42      3.65 o 
   3  -9   2       18.59       13.61      5.15 o 
   4  -9   2       21.33       18.02      8.56 o 
  -7  -8   2       34.51       25.61      6.38 o 
  -6  -8   2        0.21       -0.36      8.35 o 
  -5  -8   2       44.73       44.51      9.73 o 
  -4  -8   2       10.14        9.25      8.41 o 
  -3  -8   2       75.93       79.06      9.50 o 
  -2  -8   2      218.60      207.35     11.80 o 
  -1  -8   2      102.02       94.46      9.12 o 
   0  -8   2       28.43       26.83      6.52 o 
   1  -8   2      148.66      137.87      5.70 o 
   2  -8   2        0.00        2.93      4.04 o 
   3  -8   2       92.95       74.27      6.03 o 
   4  -8   2       40.87       40.59      5.97 o 
   5  -8   2       18.79       14.22      5.82 o 
   6  -8   2       10.02       11.44      7.65 o 
  -8  -7   2       11.95       17.76      8.74 o 
  -7  -7   2      106.61      100.83      6.92 o 
  -6  -7   2        1.31       -1.18      8.07 o 
  -5  -7   2      287.54      279.09     13.15 o 
  -4  -7   2       80.40       84.67     10.09 o 
  -3  -7   2     1261.16     1228.53     21.63 o 
  -2  -7   2      524.32      529.85     15.03 o 
  -1  -7   2     1869.32     1761.09     23.41 o 
   0  -7   2      317.85      325.51     11.04 o 
   1  -7   2      883.81      775.97     14.41 o 
   2  -7   2      179.14      160.92      8.43 o 
   3  -7   2      614.38      576.77     10.82 o 
   4  -7   2      100.63       99.13      6.62 o 
   5  -7   2      312.78      299.06      9.43 o 
   6  -7   2        7.16        9.12      7.81 o 
   7  -7   2       38.47       25.22      8.49 o 
  -8  -6   2        3.64       -2.46      6.10 o 
  -7  -6   2       20.12       16.34      7.01 o 
  -6  -6   2        8.87        7.77      6.54 o 
  -5  -6   2       78.25       81.06      8.85 o 
  -4  -6   2        1.27        3.23      7.85 o 
  -3  -6   2        2.55        5.21      8.04 o 
  -2  -6   2        3.11        2.26      1.76 o 
  -1  -6   2       61.84       61.70      7.75 o 
   0  -6   2       18.92       12.82      5.71 o 
   1  -6   2      411.87      420.90     10.40 o 
   2  -6   2       34.00       35.77      4.02 o 
   3  -6   2       24.86       26.89      3.43 o 
   4  -6   2        0.31       -1.70      5.07 o 
   5  -6   2        0.38        6.06      7.49 o 
   6  -6   2        0.11       -3.91      7.15 o 
   7  -6   2        7.78        6.44      8.21 o 
  -8  -5   2        4.65        6.92      5.49 o 
  -7  -5   2       12.51        6.08      3.81 o 
  -6  -5   2       53.64       52.27      7.55 o 
  -5  -5   2       12.37        9.06      6.59 o 
  -4  -5   2      116.18      100.93      8.57 o 
  -3  -5   2       15.64       15.92      7.26 o 
  -2  -5   2      313.74      315.59     11.97 o 
  -1  -5   2        9.44        7.78      6.16 o 
   0  -5   2     1112.91     1124.78     15.03 o 
   1  -5   2       32.69       35.89      4.99 o 
   2  -5   2      477.59      468.11      5.97 o 
   3  -5   2        1.31        1.65      1.89 o 
   4  -5   2       18.21       16.82      2.71 o 
   5  -5   2       11.28       11.33      7.29 o 
   6  -5   2        3.45        4.82      8.07 o 
   7  -5   2        7.64        7.50      7.56 o 
   8  -5   2        1.64        9.31     10.19 o 
  -8  -4   2        0.05        7.21      9.26 o 
  -7  -4   2        1.96        3.23      3.52 o 
  -6  -4   2        8.42        7.70      3.70 o 
  -5  -4   2       44.34       45.25      3.98 o 
  -4  -4   2        4.89        5.29      3.18 o 
  -3  -4   2      296.71      302.11      9.61 o 
  -2  -4   2       13.60       11.66      1.81 o 
  -1  -4   2      700.42      697.00     12.23 o 
   0  -4   2      376.51      376.24      8.66 o 
   1  -4   2      391.83      390.23      5.43 o 
   2  -4   2      212.13      206.40      3.19 o 
   3  -4   2       93.77       91.32      2.21 o 
   4  -4   2       85.85       91.63      9.48 o 
   5  -4   2        2.37        0.39      7.59 o 
   6  -4   2       41.85       39.73      8.19 o 
   7  -4   2        6.26        7.20      7.46 o 
   8  -4   2       14.47        3.19      8.02 o 
  -8  -3   2        9.14       10.07      9.34 o 
  -7  -3   2        0.56        1.60      3.39 o 
  -6  -3   2        6.64        5.20      3.33 o 
  -5  -3   2        2.15        3.63      3.66 o 
  -4  -3   2       11.39       15.95      3.31 o 
  -3  -3   2        6.59        9.12      2.71 o 
  -2  -3   2        2.25        1.21      2.11 o 
  -1  -3   2       27.84       39.95      3.45 o 
   0  -3   2       36.65       37.15      3.22 o 
   1  -3   2        0.41        1.37      2.22 o 
   2  -3   2      125.10      139.00      2.49 o 
   3  -3   2       67.48       63.76      2.84 o 
   4  -3   2       67.89       69.01      2.64 o 
   5  -3   2       33.03       36.60      8.25 o 
   6  -3   2       44.46       48.55      8.71 o 
   7  -3   2       14.62       17.12      8.64 o 
   8  -3   2       18.96       20.01      9.61 o 
  -8  -2   2        7.00        8.20      4.81 o 
  -7  -2   2        2.88        3.25      3.16 o 
  -6  -2   2       17.22       20.96      3.37 o 
  -5  -2   2        6.41        4.14      3.05 o 
  -4  -2   2        0.39        0.48      3.02 o 
  -3  -2   2      108.86      120.16      3.91 o 
  -2  -2   2       62.42       73.46      2.11 o 
  -1  -2   2       17.31       17.87      2.02 o 
   0  -2   2      369.03      394.51      6.49 o 
   1  -2   2        0.53        0.89      2.18 o 
   2  -2   2      403.67      410.29      8.01 o 
   3  -2   2      337.63      358.89      4.74 o 
   4  -2   2      136.98      135.43      2.97 o 
   5  -2   2       65.67       67.03      8.06 o 
   6  -2   2       51.03       49.56      8.06 o 
   7  -2   2        3.50        5.65      8.18 o 
   8  -2   2       15.46       21.53      8.02 o 
  -9  -1   2        2.56        2.08      7.19 o 
  -8  -1   2       20.13       16.83      6.51 o 
  -7  -1   2        2.91        7.19      4.70 o 
  -6  -1   2       14.86       13.92      2.17 o 
  -5  -1   2       15.35       13.67      2.82 o 
  -4  -1   2       87.46       83.46      2.64 o 
  -3  -1   2      441.46      464.31      7.65 o 
  -2  -1   2      960.83      931.87     14.51 o 
  -1  -1   2      295.61      320.87      3.09 o 
   0  -1   2      731.03      793.73     18.80 o 
   1  -1   2      150.57      149.59      2.79 o 
   2  -1   2     1261.99     1326.47     10.35 o 
   3  -1   2       79.98       86.10      2.83 o 
   4  -1   2      352.38      403.54     13.94 o 
   5  -1   2        5.93        5.85      1.99 o 
   6  -1   2        1.33       -2.90      7.82 o 
   7  -1   2       11.07        9.90      8.37 o 
   8  -1   2        0.60       -0.77      8.13 o 
   9  -1   2        0.16       -2.11     10.13 o 
  -9   0   2        0.53       -0.15      8.10 o 
  -8   0   2       65.25       63.34      9.17 o 
  -7   0   2        0.53        4.78      7.28 o 
  -6   0   2      117.84      110.82      4.09 o 
  -5   0   2        7.01        9.43      2.62 o 
  -4   0   2      984.05      947.56      7.13 o 
  -3   0   2       55.52       51.82      2.09 o 
  -2   0   2     1401.06     1365.45      8.46 o 
  -1   0   2        0.04        0.87      1.24 o 
   0   0   2        0.62        0.71      1.60 o 
   1   0   2       86.24      103.78      1.56 o 
   2   0   2     1866.15     1822.48     14.67 o 
   3   0   2      180.39      163.88      2.95 o 
   4   0   2      426.32      404.16      8.02 o 
   5   0   2       75.15       65.79      2.32 o 
   6   0   2        5.23        7.32      2.54 o 
   7   0   2       21.24       27.19      8.52 o 
   8   0   2        1.04        0.91      7.60 o 
   9   0   2        0.01        5.87      9.22 o 
  -9   1   2        4.08        9.18      8.62 o 
  -8   1   2       42.26       42.03      8.85 o 
  -7   1   2        0.11       -0.34      7.01 o 
  -6   1   2       25.34       20.91      6.56 o 
  -5   1   2       26.01       26.38      2.57 o 
  -4   1   2      158.03      169.92      3.15 o 
  -3   1   2      243.16      235.23      2.63 o 
  -2   1   2      198.86      179.68      3.90 o 
  -1   1   2     5819.82     5553.27     26.62 o 
   0   1   2      340.73      341.93      4.92 o 
   1   1   2     4868.22     4737.39     23.34 o 
   2   1   2      479.02      437.10      7.43 o 
   3   1   2      345.89      329.24      9.29 o 
   4   1   2       42.72       41.32      3.19 o 
   5   1   2      295.35      305.77      5.49 o 
   6   1   2        3.68        3.77      2.97 o 
   7   1   2      124.16      127.21      7.24 o 
   8   1   2        1.20        1.94      5.61 o 
   9   1   2        1.25        0.44      5.98 o 
  -8   2   2        6.86        6.45      8.85 o 
  -7   2   2       43.54       40.32      7.77 o 
  -6   2   2       18.98       15.99      6.44 o 
  -5   2   2       15.67       14.94      1.65 o 
  -4   2   2       31.82       29.91      2.75 o 
  -3   2   2       63.74       62.38      1.76 o 
  -2   2   2      233.38      231.77      2.99 o 
  -1   2   2     5591.26     5617.73     37.46 o 
   0   2   2       73.84       68.76      2.00 o 
   1   2   2     2663.92     2625.30     13.00 o 
   2   2   2        3.25        0.34      1.42 o 
   3   2   2      110.08      115.93      3.72 o 
   4   2   2        0.00        0.53      2.26 o 
   5   2   2      212.42      210.71      4.83 o 
   6   2   2        7.09        3.92      3.34 o 
   7   2   2       39.61       40.51      3.82 o 
   8   2   2        0.06        4.18      7.36 o 
   9   2   2        5.49        2.90      4.89 o 
  -8   3   2        5.55        8.37      7.90 o 
  -7   3   2       27.12       33.35      9.42 o 
  -6   3   2       21.04       18.01      6.28 o 
  -5   3   2        1.29        1.18      0.92 o 
  -4   3   2        8.73        9.67      1.97 o 
  -3   3   2       11.30       10.98      1.39 o 
  -2   3   2      184.07      196.70      4.08 o 
  -1   3   2      916.25      887.97      4.40 o 
   0   3   2      361.98      396.39      5.05 o 
   1   3   2       27.02       30.60      1.21 o 
   2   3   2      229.11      229.73     11.33 o 
   3   3   2        6.55        6.91      2.72 o 
   4   3   2       17.19       12.73      5.13 o 
   5   3   2       91.20       94.62      6.35 o 
   6   3   2       43.85       44.83      6.55 o 
   7   3   2       17.45       19.82      4.27 o 
   8   3   2        0.23        4.07      8.60 o 
   9   3   2        0.78        2.96      9.74 o 
  -7   4   2       10.29        3.46      7.93 o 
  -6   4   2       35.42       30.64      5.25 o 
  -5   4   2       70.44       64.19      6.01 o 
  -4   4   2      315.18      327.28     10.28 o 
  -3   4   2      143.94      140.74      2.96 o 
  -2   4   2      175.29      167.06      2.98 o 
  -1   4   2      237.77      268.24      5.21 o 
   0   4   2      163.89      159.49      4.03 o 
   1   4   2      379.02      469.77      4.46 o 
   2   4   2      709.97      712.97     19.52 o 
   3   4   2      199.79      242.84     23.75 o 
   4   4   2       44.00       37.81      5.77 o 
   5   4   2      115.79      104.46      7.16 o 
   6   4   2        0.96        2.31      5.39 o 
   7   4   2       35.94       26.28      4.45 o 
   8   4   2       13.51       18.15      8.55 o 
  -7   5   2        9.29        9.10     10.12 o 
  -6   5   2        0.40       -1.72      5.24 o 
  -5   5   2       52.15       50.15      5.70 o 
  -4   5   2        2.24        0.68      1.51 o 
  -3   5   2      128.38      141.83      4.16 o 
  -2   5   2        8.42        6.76      2.29 o 
  -1   5   2      234.85      265.89      3.80 o 
   0   5   2       24.04       21.77      1.68 o 
   1   5   2      643.19      723.79     33.80 o 
   2   5   2      226.08      222.21      5.12 o 
   3   5   2      421.06      458.81     24.63 o 
   4   5   2       24.27       23.76      6.11 o 
   5   5   2       44.65       48.79      6.50 o 
   6   5   2        1.70        4.73      6.19 o 
   7   5   2       28.23       31.46      6.31 o 
   8   5   2        0.89        5.44      8.66 o 
  -6   6   2        2.57        1.38      5.27 o 
  -5   6   2        0.01        2.43      5.05 o 
  -4   6   2        3.12        5.07      3.75 o 
  -3   6   2       21.21       21.72      2.66 o 
  -2   6   2        0.53        2.37      2.36 o 
  -1   6   2      102.73      103.48      4.56 o 
   0   6   2       35.75       33.66      2.12 o 
   1   6   2       52.27       53.88      3.58 o 
   2   6   2       35.77       32.22      2.78 o 
   3   6   2       10.19       11.63      3.02 o 
   4   6   2        3.28        1.47      6.23 o 
   5   6   2        6.17        2.91      6.75 o 
   6   6   2        0.35        1.21      5.88 o 
   7   6   2        0.83       -0.51      6.06 o 
   8   6   2        0.09        0.27      5.42 o 
  -6   7   2        1.98       -0.98      9.79 o 
  -5   7   2        6.71        9.53      5.03 o 
  -4   7   2        2.96        0.18      3.66 o 
  -3   7   2       28.12       28.43      2.81 o 
  -2   7   2        4.91        3.78      2.68 o 
  -1   7   2       54.09       50.82      2.84 o 
   0   7   2        4.89        3.32      2.06 o 
   1   7   2       82.92       90.79      4.31 o 
   2   7   2       13.93       11.69      6.79 o 
   3   7   2       33.18       34.85      8.40 o 
   4   7   2       15.38       13.75      6.30 o 
   5   7   2        1.45        0.85      7.04 o 
   6   7   2       13.92       16.19      7.31 o 
   7   7   2        0.33        0.96      7.11 o 
   8   7   2        2.28        1.34      6.68 o 
  -5   8   2        2.37        2.39      6.43 o 
  -4   8   2       28.75       26.33      6.25 o 
  -3   8   2        2.64        4.73      3.31 o 
  -2   8   2      173.83      162.89      9.34 o 
  -1   8   2       14.63       13.08      4.06 o 
   0   8   2      215.05      210.36     16.00 o 
   1   8   2       38.79       42.59      3.80 o 
   2   8   2      159.77      138.79      9.58 o 
   3   8   2       24.24       24.06      7.71 o 
   4   8   2      141.53      130.50     10.21 o 
   5   8   2        8.37        3.89      7.95 o 
   6   8   2       61.41       50.46      8.04 o 
   7   8   2        6.26        2.26      8.15 o 
   8   8   2        5.25       11.71      7.83 o 
  -5   9   2        0.53        5.12      9.63 o 
  -4   9   2        0.06        0.08      6.07 o 
  -3   9   2        4.50       10.86      5.99 o 
  -2   9   2       21.50       26.94      4.05 o 
  -1   9   2       14.76       16.19      4.07 o 
   0   9   2        5.54        4.18      6.18 o 
   1   9   2        2.64        2.02      6.98 o 
   2   9   2        1.77        5.63      6.13 o 
   3   9   2        7.65        9.10      7.82 o 
   4   9   2       15.23       19.83      8.51 o 
   5   9   2       12.27       13.54      7.50 o 
   6   9   2        0.63       -2.53      8.48 o 
  -4  10   2        0.53        1.32      9.49 o 
  -3  10   2        0.15        3.09      6.12 o 
  -2  10   2        4.24        4.16      4.81 o 
  -1  10   2        0.76        0.39      6.11 o 
   0  10   2        0.33        0.93      5.78 o 
   1  10   2       45.22       42.88      7.94 o 
   2  10   2        0.70       -0.20      7.73 o 
   3  10   2        5.29        0.31      7.73 o 
   4  10   2        2.93        1.42      8.65 o 
   5  10   2        0.65       -6.48      7.64 o 
  -1  11   2        0.64        4.38      6.75 o 
   0  11   2        0.16        0.96      6.21 o 
   1  11   2       12.77       15.83      7.54 o 
   2  11   2        0.09        1.61      8.31 o 
   3  11   2        1.61        5.70      8.82 o 
   0  12   2       31.77       37.42      7.92 o 
  -2 -11   3       13.32       14.70      8.95 o 
  -1 -11   3        0.07        4.57      8.09 o 
   0 -11   3        5.25        2.66      8.01 o 
   1 -11   3        0.75        2.49      7.56 o 
  -4 -10   3        6.53        4.11      9.86 o 
  -3 -10   3       24.26       24.14      7.91 o 
  -2 -10   3       12.23       10.91      7.36 o 
  -1 -10   3       38.05       44.94      8.08 o 
   0 -10   3        3.30        0.85      7.55 o 
   1 -10   3       36.50       46.32      8.26 o 
   2 -10   3        1.00        8.13      8.01 o 
   3 -10   3       12.27       15.93      8.69 o 
  -5  -9   3        2.04        9.09      7.85 o 
  -4  -9   3       18.03       29.72      9.83 o 
  -3  -9   3        0.26        2.00      9.07 o 
  -2  -9   3      131.07      144.79     11.08 o 
  -1  -9   3        0.07       -1.42      7.32 o 
   0  -9   3       45.00       50.38      8.45 o 
   1  -9   3       55.71       71.96      7.52 o 
   2  -9   3        5.23        7.59      3.82 o 
   3  -9   3       18.90       17.89      5.43 o 
   4  -9   3        6.57        4.87      5.69 o 
   5  -9   3        0.03       -0.22      7.32 o 
  -7  -8   3       35.50       32.24      6.98 o 
  -6  -8   3        0.05       -0.36      9.37 o 
  -5  -8   3      199.89      196.23     12.48 o 
  -4  -8   3        5.33        4.76      7.75 o 
  -3  -8   3       87.82       81.04     10.38 o 
  -2  -8   3       10.90       10.72      7.38 o 
  -1  -8   3      130.55      112.74     10.06 o 
   0  -8   3        4.65        5.77      6.30 o 
   1  -8   3      376.15      380.60     11.94 o 
   2  -8   3        1.00        4.04      3.54 o 
   3  -8   3       74.26       70.29      6.36 o 
   4  -8   3        0.26        0.22      5.47 o 
   5  -8   3        1.68       -0.63      5.97 o 
   6  -8   3        0.19       -1.11      7.65 o 
  -8  -7   3        0.18        5.21      9.00 o 
  -7  -7   3       99.26      104.86     10.37 o 
  -6  -7   3        3.96        3.90      8.57 o 
  -5  -7   3      100.70       98.15     10.67 o 
  -4  -7   3        6.50        3.69      8.47 o 
  -3  -7   3      427.42      437.72     14.59 o 
  -2  -7   3      169.90      166.33     10.53 o 
  -1  -7   3      299.01      287.45     11.54 o 
   0  -7   3       48.84       52.80      7.24 o 
   1  -7   3       27.67       24.18      6.65 o 
   2  -7   3       41.62       38.08      3.85 o 
   3  -7   3       47.93       47.99      3.83 o 
   4  -7   3      147.89      153.51     19.15 o 
   5  -7   3       22.49       21.06      6.19 o 
   6  -7   3       24.01       19.17      7.75 o 
   7  -7   3        3.47        3.16      9.18 o 
  -8  -6   3       27.87       37.12      6.48 o 
  -7  -6   3       19.73        7.94      7.09 o 
  -6  -6   3        7.17        7.32      6.97 o 
  -5  -6   3       33.19       37.94      8.59 o 
  -4  -6   3      153.65      150.48     10.51 o 
  -3  -6   3        5.64        7.12      8.33 o 
  -2  -6   3      494.43      541.63     35.40 o 
  -1  -6   3        6.45        4.62      6.90 o 
   0  -6   3        6.83        2.72      6.31 o 
   1  -6   3       49.68       48.04      5.95 o 
   2  -6   3        0.17        6.02      3.79 o 
   3  -6   3        8.31        8.99      3.30 o 
   4  -6   3       46.82       40.62      5.67 o 
   5  -6   3        1.79        2.67      6.96 o 
   6  -6   3        0.07        0.76      7.83 o 
   7  -6   3        0.28        5.11      7.82 o 
  -8  -5   3        0.29        2.67      9.31 o 
  -7  -5   3        9.89        8.81      5.26 o 
  -6  -5   3       19.73       20.49      7.37 o 
  -5  -5   3       38.83       36.50      7.47 o 
  -4  -5   3       10.91        8.05      7.65 o 
  -3  -5   3        3.04        2.98      2.15 o 
  -2  -5   3      221.07      210.19     18.19 o 
  -1  -5   3       14.11        8.72      5.72 o 
   0  -5   3      100.70       88.92      6.65 o 
   1  -5   3       90.59       86.22      6.07 o 
   2  -5   3      141.44      141.84      4.24 o 
   3  -5   3       21.81       24.22      2.30 o 
   4  -5   3       83.55       84.44      4.57 o 
   5  -5   3       22.29       16.11      7.10 o 
   6  -5   3        6.00        4.92      7.18 o 
   7  -5   3        0.41        1.02      8.54 o 
  -8  -4   3        0.24       -0.76      7.73 o 
  -7  -4   3       21.79       25.57      5.20 o 
  -6  -4   3        1.43        0.04      3.35 o 
  -5  -4   3       60.93       63.91      4.57 o 
  -4  -4   3        6.68        6.79      3.74 o 
  -3  -4   3      125.60      139.22      3.89 o 
  -2  -4   3       69.17       73.26      3.52 o 
  -1  -4   3      992.51     1013.02     14.63 o 
   0  -4   3      233.97      247.10      8.23 o 
   1  -4   3     1948.75     2000.28     17.48 o 
   2  -4   3      176.56      191.47      3.41 o 
   3  -4   3      326.15      347.82      4.78 o 
   4  -4   3       77.43       84.72      3.96 o 
   5  -4   3       95.01      100.89      9.25 o 
   6  -4   3       11.54       13.77      7.92 o 
   7  -4   3       39.84       38.98      8.39 o 
   8  -4   3        0.34       -4.12      9.89 o 
  -8  -3   3        3.74       -0.06      7.18 o 
  -7  -3   3        7.31        7.91      3.67 o 
  -6  -3   3       24.56       20.82      3.55 o 
  -5  -3   3       25.70       23.02      3.54 o 
  -4  -3   3       69.61       72.90      4.29 o 
  -3  -3   3       55.49       55.23      3.62 o 
  -2  -3   3      185.94      216.19      4.42 o 
  -1  -3   3       64.50       63.39      6.47 o 
   0  -3   3      767.90      903.10      8.05 o 
   1  -3   3       33.83       38.22      2.82 o 
   2  -3   3      414.56      443.82      9.72 o 
   3  -3   3        1.26        2.48      1.73 o 
   4  -3   3      164.66      175.46      4.79 o 
   5  -3   3        1.26        3.69      2.05 o 
   6  -3   3       72.99       61.69      8.93 o 
   7  -3   3        4.84        4.49      8.52 o 
   8  -3   3       32.25       29.36     10.28 o 
  -8  -2   3        2.72       -4.02      6.79 o 
  -7  -2   3        4.58        4.53      3.43 o 
  -6  -2   3       62.08       60.49      3.99 o 
  -5  -2   3       50.24       58.85      4.06 o 
  -4  -2   3      323.36      303.70      5.58 o 
  -3  -2   3      411.13      412.64      5.47 o 
  -2  -2   3     1578.03     1632.49     19.13 o 
  -1  -2   3     1758.90     1758.92     26.44 o 
   0  -2   3     2337.30     2342.86     14.75 o 
   1  -2   3     1719.45     1661.53     19.34 o 
   2  -2   3     1823.24     1825.49     12.45 o 
   3  -2   3      292.99      289.02      9.75 o 
   4  -2   3      365.30      360.08     14.85 o 
   5  -2   3       22.44       23.70      2.41 o 
   6  -2   3      110.03      106.63      9.90 o 
   7  -2   3        0.29        3.98      7.38 o 
   8  -2   3       14.96       19.21      9.65 o 
  -9  -1   3        1.18       -2.05      8.28 o 
  -8  -1   3        0.52        2.07      6.05 o 
  -7  -1   3        4.45        5.51      6.33 o 
  -6  -1   3        6.98        6.26      3.02 o 
  -5  -1   3        2.82        3.33      3.09 o 
  -4  -1   3        0.04        0.37      2.85 o 
  -3  -1   3       36.04       36.55      2.92 o 
  -2  -1   3      197.07      204.39      5.51 o 
  -1  -1   3      132.58      137.60      5.27 o 
   0  -1   3     1680.85     1625.76     23.64 o 
   1  -1   3      289.72      264.13      5.38 o 
   2  -1   3      697.07      654.80     12.37 o 
   3  -1   3      268.82      264.49      6.46 o 
   4  -1   3      116.26      113.79      3.26 o 
   5  -1   3       11.45       11.92      0.82 o 
   6  -1   3       43.31       45.10      2.97 o 
   7  -1   3        0.39       -0.14      8.57 o 
   8  -1   3        3.40        3.67      9.26 o 
  -9   0   3        3.19        8.30      7.85 o 
  -8   0   3        3.21        9.15      7.94 o 
  -7   0   3        1.16        2.18      6.64 o 
  -6   0   3        3.37        1.91      2.87 o 
  -5   0   3       31.92       35.89      3.66 o 
  -4   0   3       32.33       35.85      2.11 o 
  -3   0   3      159.03      157.95      2.84 o 
  -2   0   3       49.29       53.16      1.93 o 
  -1   0   3      314.87      321.37      3.97 o 
   0   0   3      139.11      133.24      9.53 o 
   1   0   3      121.92      124.15      3.15 o 
   2   0   3       28.21       28.31      2.11 o 
   3   0   3      317.15      340.79      7.41 o 
   4   0   3        3.82        2.92      1.40 o 
   5   0   3        3.34        4.07      1.50 o 
   6   0   3        0.12        0.31      3.00 o 
   7   0   3        1.71        0.27      8.19 o 
   8   0   3        0.00       -1.95      8.41 o 
   9   0   3        3.31        8.81     10.47 o 
  -8   1   3        0.16        3.90      7.50 o 
  -7   1   3       22.02       14.91      7.63 o 
  -6   1   3        4.06        2.88      2.55 o 
  -5   1   3        7.18        8.79      2.97 o 
  -4   1   3        0.07        0.33      1.55 o 
  -3   1   3      178.92      171.46      3.00 o 
  -2   1   3       38.84       40.66      1.69 o 
  -1   1   3       59.28       68.84      2.07 o 
   0   1   3      645.36      656.33     13.26 o 
   1   1   3       77.16       72.75      3.62 o 
   2   1   3      114.61      106.84      4.00 o 
   3   1   3       86.78       93.36      3.62 o 
   4   1   3        7.36        9.28      1.74 o 
   5   1   3       28.72       25.79      2.23 o 
   6   1   3       44.17       44.09      3.49 o 
   7   1   3       23.02       16.73      5.54 o 
   8   1   3        0.12        2.46      6.03 o 
   9   1   3        1.73        0.00      9.81 o 
  -8   2   3        3.12        1.02      8.03 o 
  -7   2   3        0.10        1.68      7.09 o 
  -6   2   3        9.81       11.92      8.44 o 
  -5   2   3       31.54       32.47      2.89 o 
  -4   2   3        0.11        0.98      0.94 o 
  -3   2   3       58.68       52.36      7.44 o 
  -2   2   3      700.41      673.40      7.25 o 
  -1   2   3        8.98        8.70      1.38 o 
   0   2   3     2487.60     2540.95     26.90 o 
   1   2   3      131.78      110.80      4.75 o 
   2   2   3        0.11       -0.24      1.68 o 
   3   2   3       63.87       62.23      2.36 o 
   4   2   3       97.06       67.75      4.03 o 
   5   2   3       38.20       44.13      3.57 o 
   6   2   3      179.87      160.22      4.98 o 
   7   2   3       16.27       17.65      3.57 o 
   8   2   3        4.71        3.97      5.49 o 
   9   2   3        0.14       -0.37      9.41 o 
  -8   3   3       36.13       45.20     11.15 o 
  -7   3   3        0.21        8.31      9.45 o 
  -6   3   3       45.53       45.92      7.72 o 
  -5   3   3        2.52        2.70      2.10 o 
  -4   3   3        9.42        8.96      2.82 o 
  -3   3   3        1.77        1.21      1.57 o 
  -2   3   3      577.84      606.25      4.02 o 
  -1   3   3      203.21      188.16      3.93 o 
   0   3   3     1438.45     1452.11     25.41 o 
   1   3   3       53.00       60.82      3.73 o 
   2   3   3       44.61       36.84      1.98 o 
   3   3   3       55.32       50.64      2.83 o 
   4   3   3       63.00       59.69      4.11 o 
   5   3   3       74.19       78.30      4.83 o 
   6   3   3       42.01       40.12      3.98 o 
   7   3   3       20.81       18.64      4.50 o 
   8   3   3        0.03        3.81      8.64 o 
   9   3   3        3.34        5.32      9.81 o 
  -7   4   3       56.45       67.69     11.11 o 
  -6   4   3        0.73        6.92      7.16 o 
  -5   4   3       40.41       37.88      8.18 o 
  -4   4   3       18.86       19.94      4.64 o 
  -3   4   3      201.76      206.47      9.26 o 
  -2   4   3      490.43      488.17      6.44 o 
  -1   4   3     1631.34     1630.07      7.53 o 
   0   4   3      875.77      925.82     13.44 o 
   1   4   3      271.27      315.96      8.51 o 
   2   4   3      419.30      462.28      4.96 o 
   3   4   3       56.36       62.23      3.31 o 
   4   4   3       78.87       81.24      7.24 o 
   5   4   3      205.83      203.51      8.85 o 
   6   4   3        1.70        1.78      5.54 o 
   7   4   3       26.17       19.85      4.51 o 
   8   4   3        2.41       -1.79      8.01 o 
  -7   5   3       13.28       12.02      8.94 o 
  -6   5   3        1.69       -2.37      9.34 o 
  -5   5   3      138.07      145.97     11.45 o 
  -4   5   3       11.23       11.74      1.90 o 
  -3   5   3      234.45      240.19      4.13 o 
  -2   5   3        1.36        3.57      1.87 o 
  -1   5   3      187.27      194.08      3.32 o 
   0   5   3        5.06        4.05      3.41 o 
   1   5   3      764.67      812.25     11.83 o 
   2   5   3      157.24      154.72      4.31 o 
   3   5   3      457.92      493.40     16.64 o 
   4   5   3        0.72       -1.55      6.65 o 
   5   5   3       50.21       47.06      6.73 o 
   6   5   3       11.63       10.07      5.87 o 
   7   5   3       17.22       16.48      6.00 o 
   8   5   3        2.33        5.74      5.04 o 
  -6   6   3        4.10        1.58      9.65 o 
  -5   6   3       11.65       10.98      5.09 o 
  -4   6   3       29.63       35.65      4.17 o 
  -3   6   3       42.79       45.26      2.92 o 
  -2   6   3        6.77        5.30      2.44 o 
  -1   6   3      170.44      171.50      3.35 o 
   0   6   3       21.71       21.98      3.78 o 
   1   6   3      330.58      333.87     17.41 o 
   2   6   3       69.74       73.54      2.45 o 
   3   6   3      180.53      179.06     13.13 o 
   4   6   3        0.10       -4.30      5.97 o 
   5   6   3       56.31       62.57      7.82 o 
   6   6   3        0.09       -0.03      5.92 o 
   7   6   3        2.92        1.42      6.97 o 
   8   6   3        3.53        0.70      5.25 o 
  -6   7   3        3.82        2.58     10.10 o 
  -5   7   3        1.05        1.58      7.61 o 
  -4   7   3       11.63        6.02      5.65 o 
  -3   7   3        0.00        1.43      2.96 o 
  -2   7   3       23.93       20.22      2.59 o 
  -1   7   3        1.36        3.18      4.18 o 
   0   7   3       67.88       63.91      6.03 o 
   1   7   3        0.25        1.45      3.53 o 
   2   7   3       80.94       69.10      7.83 o 
   3   7   3        5.63        3.05      7.52 o 
   4   7   3       10.56        7.10      7.68 o 
   5   7   3       16.51       22.27      7.82 o 
   6   7   3        0.95       -0.67      6.88 o 
   7   7   3        2.89        4.04      6.42 o 
   8   7   3        0.50        7.73      6.66 o 
  -5   8   3        9.77        8.43      9.44 o 
  -4   8   3        2.42        0.54      5.92 o 
  -3   8   3       33.80       34.63      6.01 o 
  -2   8   3        1.10        2.72      4.49 o 
  -1   8   3       70.86       76.07      6.36 o 
   0   8   3        1.37        3.72      4.04 o 
   1   8   3       66.88       71.17      4.48 o 
   2   8   3        0.18        1.11      7.51 o 
   3   8   3       60.46       58.03      8.71 o 
   4   8   3        4.60        3.23      7.82 o 
   5   8   3       58.44       55.97      7.92 o 
   6   8   3        9.77        5.77      8.19 o 
   7   8   3       22.49       18.22      8.34 o 
  -5   9   3        0.96        3.76      8.83 o 
  -4   9   3        7.12        7.28      6.52 o 
  -3   9   3       10.07       13.96      5.98 o 
  -2   9   3       17.30       16.61      3.98 o 
  -1   9   3        6.27        5.70      4.49 o 
   0   9   3       13.25       12.69      4.02 o 
   1   9   3        2.71        2.79      6.03 o 
   2   9   3       11.79       10.00      6.79 o 
   3   9   3        1.93       -0.34      6.75 o 
   4   9   3       26.16       23.07      7.62 o 
   5   9   3        0.57        0.23      8.31 o 
   6   9   3       16.23       17.72      9.06 o 
  -4  10   3        0.39        1.28      8.66 o 
  -3  10   3        2.74        4.56      6.60 o 
  -2  10   3        9.40       10.83      8.05 o 
  -1  10   3        3.81        6.26      6.69 o 
   0  10   3        0.04       -1.44      6.61 o 
   1  10   3        3.67        4.55      7.12 o 
   2  10   3        0.91       -4.13      7.58 o 
   3  10   3        9.00        3.23      7.13 o 
   4  10   3        6.46        5.72      8.35 o 
   5  10   3        8.63        1.55      6.91 o 
  -1  11   3       28.19       35.59      7.29 o 
   0  11   3        3.81        2.24      7.14 o 
   1  11   3       50.57       57.11      8.77 o 
   2  11   3        3.17        6.90      8.25 o 
   3  11   3        8.47       10.97      9.24 o 
   0  12   3        2.94        2.14      7.98 o 
  -1 -11   4        0.12        1.30      9.45 o 
   0 -11   4       19.69       19.48      8.15 o 
   1 -11   4        2.69        1.94      7.12 o 
  -3 -10   4        2.90        3.36      8.57 o 
  -2 -10   4       16.40       34.83      9.98 o 
  -1 -10   4       27.02       30.12      8.94 o 
   0 -10   4       21.04       35.68      8.23 o 
   1 -10   4       11.26       11.49      7.48 o 
   2 -10   4       15.70       33.17      8.87 o 
   3 -10   4       19.48       24.27      9.32 o 
  -5  -9   4        1.23        8.17      8.70 o 
  -4  -9   4        6.78       17.16      8.88 o 
  -3  -9   4        3.33        0.06      7.42 o 
  -2  -9   4        1.35        4.82      9.20 o 
  -1  -9   4        2.16        3.43      7.54 o 
   0  -9   4        5.56        7.95      7.13 o 
   1  -9   4       13.80       13.81      7.23 o 
   2  -9   4       17.52       23.79      4.07 o 
   3  -9   4        8.82        4.91      5.31 o 
   4  -9   4        0.03       -3.25      5.84 o 
   5  -9   4        5.64        3.60      7.40 o 
  -6  -8   4       43.08       50.67     10.66 o 
  -5  -8   4       23.33       34.98     10.55 o 
  -4  -8   4       91.18      103.79     11.49 o 
  -3  -8   4       11.35       19.86      7.78 o 
  -2  -8   4       35.78       36.86      8.23 o 
  -1  -8   4        3.48        7.54      7.55 o 
   0  -8   4      223.50      227.99     11.02 o 
   1  -8   4        0.04        4.60      6.82 o 
   2  -8   4      143.67      139.64      5.70 o 
   3  -8   4        0.30        0.77      5.36 o 
   4  -8   4        0.09       -2.54      5.25 o 
   5  -8   4        5.63        4.27      6.03 o 
   6  -8   4        0.01       -3.66      9.01 o 
  -7  -7   4       52.06       47.92      9.08 o 
  -6  -7   4        6.90        6.08      8.90 o 
  -5  -7   4       97.48      115.98     10.38 o 
  -4  -7   4        0.87        4.22      8.94 o 
  -3  -7   4        7.41       13.40      8.48 o 
  -2  -7   4       51.80       57.31      9.33 o 
  -1  -7   4       10.51       11.67      7.36 o 
   0  -7   4        4.90        7.21      6.56 o 
   1  -7   4       87.12       90.54      7.46 o 
   2  -7   4        8.52       15.75      3.67 o 
   3  -7   4        0.01        2.18      3.23 o 
   4  -7   4        0.64        0.97      5.32 o 
   5  -7   4       13.23       14.63      8.65 o 
   6  -7   4        1.74        7.02      9.07 o 
  -8  -6   4        2.07        4.55      8.25 o 
  -7  -6   4        4.36       11.76      9.08 o 
  -6  -6   4       13.07       10.37      8.26 o 
  -5  -6   4        1.51       -2.24      8.04 o 
  -4  -6   4      109.89      108.56     10.20 o 
  -3  -6   4      265.83      244.00     11.50 o 
  -2  -6   4      366.55      390.32     35.76 o 
  -1  -6   4      164.45      158.07      9.82 o 
   0  -6   4      457.14      441.83     12.13 o 
   1  -6   4        4.92        0.96      5.79 o 
   2  -6   4      189.59      186.13      6.94 o 
   3  -6   4      119.29      121.88      4.56 o 
   4  -6   4       94.93       86.63      6.30 o 
   5  -6   4       50.37       56.62      8.60 o 
   6  -6   4       13.55       11.36      7.54 o 
   7  -6   4        0.61       -3.66      9.66 o 
  -8  -5   4        0.16       -4.58      9.51 o 
  -7  -5   4        1.79        3.27      5.20 o 
  -6  -5   4        5.98        4.34      7.30 o 
  -5  -5   4       37.38       28.00      7.11 o 
  -4  -5   4        5.41        9.81      7.86 o 
  -3  -5   4      540.74      575.07     21.47 o 
  -2  -5   4       61.90       59.66      3.78 o 
  -1  -5   4      406.63      424.49     11.96 o 
   0  -5   4        1.33        4.99      5.54 o 
   1  -5   4      118.64      110.13      6.84 o 
   2  -5   4       32.90       26.53      3.81 o 
   3  -5   4      206.56      201.20      4.77 o 
   4  -5   4      142.19      147.92     11.97 o 
   5  -5   4       31.18       34.92      7.84 o 
   6  -5   4        3.96        2.95      7.80 o 
   7  -5   4        0.86       -0.71      9.49 o 
  -8  -4   4        6.72        4.85      8.48 o 
  -7  -4   4        7.33        2.61      4.76 o 
  -6  -4   4        6.23        8.39      4.84 o 
  -5  -4   4        5.48        2.21      3.91 o 
  -4  -4   4      233.14      231.62     10.62 o 
  -3  -4   4        6.08        5.34      3.06 o 
  -2  -4   4      516.26      566.61      7.93 o 
  -1  -4   4       86.65       77.28      6.83 o 
   0  -4   4        0.01        0.94      5.44 o 
   1  -4   4      261.26      248.83      7.73 o 
   2  -4   4       24.53       25.29      3.48 o 
   3  -4   4       88.89       84.04      3.55 o 
   4  -4   4       59.49       63.33      3.75 o 
   5  -4   4        8.34       16.48      8.58 o 
   6  -4   4        0.22        5.23      7.99 o 
   7  -4   4        4.25        6.19      9.43 o 
   8  -4   4        0.33        8.97      9.47 o 
  -8  -3   4       38.00       32.91      9.15 o 
  -7  -3   4       32.06       30.37      4.08 o 
  -6  -3   4      199.96      199.76      6.56 o 
  -5  -3   4      100.38       96.35      4.42 o 
  -4  -3   4      428.15      443.03      7.81 o 
  -3  -3   4      253.24      239.73      9.41 o 
  -2  -3   4     1067.72     1153.39     27.50 o 
  -1  -3   4     1009.03      971.79     14.38 o 
   0  -3   4     2673.69     2907.50     21.85 o 
   1  -3   4     1029.46     1037.66     12.75 o 
   2  -3   4      811.80      865.73     10.53 o 
   3  -3   4       72.49       66.21      3.08 o 
   4  -3   4      227.39      255.70     13.87 o 
   5  -3   4       27.05       27.27      3.11 o 
   6  -3   4       78.42       90.20      9.14 o 
   7  -3   4       26.40       22.18      9.71 o 
   8  -3   4       14.98       22.73      9.93 o 
  -8  -2   4        6.04       -2.78      7.53 o 
  -7  -2   4        1.18        1.08      3.53 o 
  -6  -2   4       22.31       18.75      3.75 o 
  -5  -2   4        2.24       -0.49      3.63 o 
  -4  -2   4       44.82       49.70      3.61 o 
  -3  -2   4       12.12       12.33      3.77 o 
  -2  -2   4      134.38      144.63      4.54 o 
  -1  -2   4       48.80       58.31      5.45 o 
   0  -2   4      291.14      348.49      8.95 o 
   1  -2   4      257.58      256.76      3.97 o 
   2  -2   4       66.72       74.21      2.70 o 
   3  -2   4       95.29      102.15      4.48 o 
   4  -2   4        9.08       11.46      1.97 o 
   5  -2   4       43.63       43.35      2.21 o 
   6  -2   4       10.88       12.08      7.03 o 
   7  -2   4       10.68        6.84      8.64 o 
   8  -2   4        7.90        4.56      7.96 o 
  -9  -1   4        0.01       -9.12      9.12 o 
  -8  -1   4        1.15       -3.89      7.87 o 
  -7  -1   4        0.01        0.89      7.49 o 
  -6  -1   4        0.42       -0.80      3.21 o 
  -5  -1   4        1.06        1.54      3.45 o 
  -4  -1   4        1.09        1.10      3.15 o 
  -3  -1   4        0.01        1.03      2.78 o 
  -2  -1   4        3.98        6.15      2.45 o 
  -1  -1   4      100.38       95.96      2.59 o 
   0  -1   4       13.32       19.38      3.26 o 
   1  -1   4      219.35      255.83     19.25 o 
   2  -1   4       40.28       49.12      2.23 o 
   3  -1   4       12.53        9.18      2.35 o 
   4  -1   4       46.99       58.26      2.72 o 
   5  -1   4        2.24        0.54      1.42 o 
   6  -1   4        2.59        2.11      3.09 o 
   7  -1   4        0.08        4.17      8.51 o 
   8  -1   4        1.48        4.08      7.47 o 
  -8   0   4        4.02       -2.76      9.11 o 
  -7   0   4       11.30       14.95      8.30 o 
  -6   0   4       18.79       21.74      3.66 o 
  -5   0   4       42.03       45.46      4.23 o 
  -4   0   4        0.56       -0.33      2.26 o 
  -3   0   4      196.54      202.91      3.88 o 
  -2   0   4       89.48       82.42      3.07 o 
  -1   0   4      590.92      562.38     16.62 o 
   0   0   4      251.77      241.43     14.48 o 
   1   0   4      443.55      405.57      6.41 o 
   2   0   4       69.23       71.04      2.84 o 
   3   0   4      239.88      251.04      6.17 o 
   4   0   4       81.81      100.91      2.87 o 
   5   0   4       47.69       48.92      2.96 o 
   6   0   4        0.93       -0.10      3.38 o 
   7   0   4       10.37       16.28      8.47 o 
   8   0   4       13.28       16.48      8.91 o 
   9   0   4        1.26        4.08     10.08 o 
  -8   1   4        0.68       18.04      9.37 o 
  -7   1   4        2.97        5.71      8.12 o 
  -6   1   4        0.27        2.02      2.96 o 
  -5   1   4       50.74       52.60      4.13 o 
  -4   1   4       44.83       46.92      2.46 o 
  -3   1   4      470.40      448.62      4.93 o 
  -2   1   4        7.08        6.60      1.71 o 
  -1   1   4      900.19      918.06     14.75 o 
   0   1   4      201.15      201.43     10.11 o 
   1   1   4     2240.49     2236.52     53.60 o 
   2   1   4       22.22       18.63      2.58 o 
   3   1   4     1360.67     1419.62      8.41 o 
   4   1   4       17.89       22.78      3.18 o 
   5   1   4       70.71       79.00      4.04 o 
   6   1   4       73.28       70.86      4.23 o 
   7   1   4        3.59        1.33      5.80 o 
   8   1   4       17.00       21.46      7.77 o 
   9   1   4       18.34       12.52      9.43 o 
  -8   2   4        4.97        7.16      9.69 o 
  -7   2   4        6.32        5.83      7.73 o 
  -6   2   4        2.37        3.44      6.71 o 
  -5   2   4       21.29       31.38      3.58 o 
  -4   2   4        2.47        3.86      1.72 o 
  -3   2   4      113.13      111.20      3.54 o 
  -2   2   4        0.98       -0.14      1.75 o 
  -1   2   4      190.41      199.09      4.36 o 
   0   2   4       36.32       37.91      2.41 o 
   1   2   4      134.06      136.93     10.00 o 
   2   2   4      134.85      131.70      3.89 o 
   3   2   4      454.79      419.97      9.43 o 
   4   2   4      113.92       97.39      4.51 o 
   5   2   4        2.41        2.47      3.27 o 
   6   2   4       59.65       56.00      4.16 o 
   7   2   4       10.52        6.09      3.46 o 
   8   2   4        8.94        8.97      5.92 o 
   9   2   4        0.23        3.72      6.65 o 
  -7   3   4        5.77        6.24      8.57 o 
  -6   3   4       14.86       14.64      8.27 o 
  -5   3   4        9.02       10.51      3.03 o 
  -4   3   4       59.27       68.54      6.51 o 
  -3   3   4        2.31        1.92      1.77 o 
  -2   3   4      688.65      718.06      6.92 o 
  -1   3   4      319.46      326.76      7.61 o 
   0   3   4     1865.20     1916.24     17.60 o 
   1   3   4       24.07       22.01      1.31 o 
   2   3   4      379.99      354.23      6.09 o 
   3   3   4        4.98        5.17      2.27 o 
   4   3   4      250.66      246.69      5.88 o 
   5   3   4       63.51       59.23      4.73 o 
   6   3   4      150.72      163.43      8.78 o 
   7   3   4        8.09        8.81      3.53 o 
   8   3   4        0.12       -3.93      6.93 o 
   9   3   4        0.75       -3.61      8.87 o 
  -7   4   4       20.79       27.60      8.75 o 
  -6   4   4        2.99       10.58      8.14 o 
  -5   4   4       16.22       18.92      9.50 o 
  -4   4   4        2.48        2.61      6.66 o 
  -3   4   4       68.45       68.79      3.33 o 
  -2   4   4      287.91      298.24      3.45 o 
  -1   4   4      140.91      152.43      3.01 o 
   0   4   4      332.84      310.62      6.42 o 
   1   4   4       18.76       17.72      3.13 o 
   2   4   4       17.42       20.94      3.12 o 
   3   4   4        1.29        1.46      2.10 o 
   4   4   4       67.37       78.60      4.37 o 
   5   4   4        5.86        6.11      4.25 o 
   6   4   4       96.89      102.00      7.59 o 
   7   4   4        1.96        2.75      4.63 o 
   8   4   4        0.00        2.08      6.92 o 
  -6   5   4        0.85        2.86      8.26 o 
  -5   5   4        0.89        1.61      8.99 o 
  -4   5   4        0.11        1.97      7.58 o 
  -3   5   4        0.10        0.56      2.93 o 
  -2   5   4       97.40       89.35      2.95 o 
  -1   5   4       10.63       10.13      3.90 o 
   0   5   4        7.30        7.05      3.78 o 
   1   5   4       85.94       91.81      3.88 o 
   2   5   4       25.42       30.09      4.78 o 
   3   5   4       70.14       70.31      4.48 o 
   4   5   4       22.31       26.94      6.61 o 
   5   5   4        2.36        0.70      6.40 o 
   6   5   4       10.29        9.07      6.59 o 
   7   5   4        5.05        3.41      5.90 o 
   8   5   4        4.27        2.40      4.83 o 
  -6   6   4        1.94        7.45      9.04 o 
  -5   6   4        6.28        5.26      9.63 o 
  -4   6   4        0.70       -2.91      5.70 o 
  -3   6   4        0.06        0.67      3.01 o 
  -2   6   4        7.25        8.64      3.57 o 
  -1   6   4        5.01        5.87      4.12 o 
   0   6   4        6.55        2.95      3.96 o 
   1   6   4       86.13       83.46      7.55 o 
   2   6   4        2.51        0.61      2.66 o 
   3   6   4        7.27        7.41      6.82 o 
   4   6   4        0.83        1.21      6.47 o 
   5   6   4       31.02       29.70      7.80 o 
   6   6   4        1.94       -4.10      6.06 o 
   7   6   4        0.10        2.58      6.32 o 
   8   6   4       12.51       11.41      5.02 o 
  -5   7   4        2.07        0.69      9.62 o 
  -4   7   4        2.89        7.47      5.54 o 
  -3   7   4        2.76        3.74      3.32 o 
  -2   7   4       23.33       19.77      3.84 o 
  -1   7   4       18.95       17.30      4.55 o 
   0   7   4        5.29        7.47      4.51 o 
   1   7   4        3.29        2.53      7.27 o 
   2   7   4        4.19        3.55      7.74 o 
   3   7   4       18.33       12.94      6.70 o 
   4   7   4        0.49       -1.24      7.47 o 
   5   7   4       25.76       18.47      7.61 o 
   6   7   4        0.30       -5.48      7.91 o 
   7   7   4        4.59        1.98      7.67 o 
   8   7   4        2.87        7.26      7.01 o 
  -5   8   4       20.07       18.79      8.99 o 
  -4   8   4       19.17       23.15      6.65 o 
  -3   8   4       55.52       49.58      6.48 o 
  -2   8   4       95.88      100.81      4.83 o 
  -1   8   4       98.32       81.40      5.38 o 
   0   8   4      193.76      200.96     10.79 o 
   1   8   4      112.28       91.69      8.84 o 
   2   8   4      199.78      183.38     10.03 o 
   3   8   4       87.96       81.07      9.40 o 
   4   8   4      147.13      143.27     10.69 o 
   5   8   4       50.10       52.38      9.52 o 
   6   8   4       31.62       38.37      9.01 o 
   7   8   4       10.25       12.81      8.27 o 
  -4   9   4        6.21        2.35      6.65 o 
  -3   9   4        9.84       12.48      6.56 o 
  -2   9   4       10.43        7.13      4.12 o 
  -1   9   4       34.96       30.47      4.98 o 
   0   9   4        5.33        4.99      4.28 o 
   1   9   4       65.34       53.39      8.38 o 
   2   9   4        8.34        0.17      7.53 o 
   3   9   4       76.04       76.16      8.79 o 
   4   9   4       16.12       13.66      8.68 o 
   5   9   4       55.66       52.07      9.89 o 
   6   9   4        9.08       13.88      9.21 o 
  -4  10   4        0.13       -6.09      9.70 o 
  -3  10   4        3.03        7.37      6.83 o 
  -2  10   4        0.46        9.80      8.27 o 
  -1  10   4        2.52        2.48      6.11 o 
   0  10   4       10.69        8.62      7.31 o 
   1  10   4        0.25       -3.01      7.50 o 
   2  10   4       15.99       11.59      6.89 o 
   3  10   4        0.95       -1.32      8.48 o 
   4  10   4        7.81        6.48      7.43 o 
  -1  11   4        3.37        3.15      6.88 o 
   0  11   4        0.18       -0.40      7.32 o 
   1  11   4        0.57        0.76      8.17 o 
   2  11   4        0.00       -2.30      7.32 o 
   3  11   4       11.47       18.54      9.75 o 
   0  12   4       20.91       31.92      8.18 o 
   0 -11   5       18.59       32.58      8.57 o 
   1 -11   5       78.18       83.84      9.65 o 
  -2 -10   5        0.12        7.86     10.16 o 
  -1 -10   5        6.72       11.49      7.79 o 
   0 -10   5        0.15       -0.64      7.74 o 
   1 -10   5       17.90       18.62      8.01 o 
   2 -10   5        0.08        4.83      5.26 o 
   3 -10   5       22.63       24.85      8.73 o 
  -4  -9   5        0.67        1.40      9.67 o 
  -3  -9   5       90.23       93.25     10.61 o 
  -2  -9   5        5.92        2.42      8.79 o 
  -1  -9   5      175.55      208.59     12.69 o 
   0  -9   5        0.45       -1.66      7.89 o 
   1  -9   5      100.86      117.65      9.65 o 
   2  -9   5        0.00        4.34      3.91 o 
   3  -9   5       66.95       69.26      6.38 o 
   4  -9   5        0.95       -6.09      6.25 o 
   5  -9   5       28.52       28.99      8.41 o 
  -6  -8   5        4.65        6.95     10.64 o 
  -5  -8   5        2.34        6.37      9.94 o 
  -4  -8   5        0.13        4.54      9.47 o 
  -3  -8   5      104.76      113.48     11.27 o 
  -2  -8   5       16.32       27.94      9.17 o 
  -1  -8   5      128.94      135.52     10.71 o 
   0  -8   5       60.67       62.58      7.81 o 
   1  -8   5       20.24       21.06      6.77 o 
   2  -8   5       65.99       69.81      4.53 o 
   3  -8   5       40.64       39.11      6.08 o 
   4  -8   5       14.91       13.05      5.65 o 
   5  -8   5       22.27       16.29      6.16 o 
   6  -8   5        3.11       -0.70      8.48 o 
  -7  -7   5        7.45        3.26      8.57 o 
  -6  -7   5       22.63       19.52      9.67 o 
  -5  -7   5       32.41       41.14      8.32 o 
  -4  -7   5       10.06       12.49      8.89 o 
  -3  -7   5        4.63       -0.35      7.98 o 
  -2  -7   5        2.35       -0.60      8.03 o 
  -1  -7   5        0.27        2.92      6.65 o 
   0  -7   5       22.59       21.22      7.65 o 
   1  -7   5       12.16        8.87      6.26 o 
   2  -7   5       10.23       10.65      4.23 o 
   3  -7   5        3.38        6.11      3.59 o 
   4  -7   5       20.82       12.44      5.79 o 
   5  -7   5        3.10        7.69      7.27 o 
   6  -7   5        0.55        9.95      8.78 o 
  -8  -6   5        7.33        5.31      8.75 o 
  -7  -6   5        0.13        4.61      5.82 o 
  -6  -6   5        1.89        4.25      7.35 o 
  -5  -6   5       11.65        7.61      8.22 o 
  -4  -6   5       10.54       12.04      6.88 o 
  -3  -6   5       29.42       36.79      9.25 o 
  -2  -6   5       16.22       13.91      8.64 o 
  -1  -6   5       87.64       97.67      9.37 o 
   0  -6   5      247.41      232.47     10.04 o 
   1  -6   5       87.77       89.95      7.52 o 
   2  -6   5      100.34       96.41      5.26 o 
   3  -6   5       71.24       67.09      4.01 o 
   4  -6   5       13.02        7.72      5.73 o 
   5  -6   5       44.87       56.70      9.94 o 
   6  -6   5        0.04        2.58      8.59 o 
   7  -6   5        1.95       -2.95      9.88 o 
  -8  -5   5        0.52        1.13      9.65 o 
  -7  -5   5        0.01       -1.79      5.72 o 
  -6  -5   5       29.50       35.00      8.17 o 
  -5  -5   5       16.12        6.95      7.93 o 
  -4  -5   5       18.58       17.10      8.27 o 
  -3  -5   5      296.94      303.17     12.38 o 
  -2  -5   5      185.67      167.60     10.32 o 
  -1  -5   5      223.83      223.38     10.20 o 
   0  -5   5       28.16       27.23      6.33 o 
   1  -5   5       57.08       54.25      6.59 o 
   2  -5   5       56.34       56.16      4.50 o 
   3  -5   5      279.95      284.71      6.55 o 
   4  -5   5       45.10       38.73      3.33 o 
   5  -5   5      101.27       98.61     10.39 o 
   6  -5   5        0.01       -2.47      8.56 o 
   7  -5   5        0.01        4.65      9.50 o 
  -8  -4   5       11.16        9.42      8.08 o 
  -7  -4   5        0.20        1.53      5.02 o 
  -6  -4   5       17.78       15.00      5.01 o 
  -5  -4   5       14.28       17.40      7.50 o 
  -4  -4   5       69.73       71.91      8.76 o 
  -3  -4   5      266.14      257.42     11.28 o 
  -2  -4   5       92.27       96.49      8.35 o 
  -1  -4   5       11.70        7.06      7.07 o 
   0  -4   5       70.97       78.30      7.19 o 
   1  -4   5       23.86       22.13      5.36 o 
   2  -4   5       37.49       40.32      4.00 o 
   3  -4   5      102.64      105.12      3.94 o 
   4  -4   5        0.54       -1.19      3.08 o 
   5  -4   5       11.06       15.21      8.72 o 
   6  -4   5        0.03       -0.98      8.55 o 
   7  -4   5        3.70        0.82      7.43 o 
   8  -4   5        0.28       -1.19      8.92 o 
  -8  -3   5       12.13        9.49      8.01 o 
  -7  -3   5       17.69       12.20      4.00 o 
  -6  -3   5        5.01        4.84      3.78 o 
  -5  -3   5        0.80        4.01      3.53 o 
  -4  -3   5        5.79        8.95      4.71 o 
  -3  -3   5      192.58      183.13      9.61 o 
  -2  -3   5       22.47       23.04      6.11 o 
  -1  -3   5      148.17      133.13      7.52 o 
   0  -3   5      516.88      514.27     10.85 o 
   1  -3   5      120.31      116.41      5.16 o 
   2  -3   5       48.09       38.15      3.48 o 
   3  -3   5      146.11      136.29      4.74 o 
   4  -3   5        3.49        4.36      2.89 o 
   5  -3   5        3.99        5.49      8.07 o 
   6  -3   5        5.80        4.24      8.82 o 
   7  -3   5        0.23        4.21      8.07 o 
   8  -3   5        1.53        2.89      9.17 o 
  -8  -2   5       31.10       27.42      8.64 o 
  -7  -2   5        0.01       -0.30      3.62 o 
  -6  -2   5      101.86      111.97      4.91 o 
  -5  -2   5        0.81        0.93      3.64 o 
  -4  -2   5      140.91      136.53      6.59 o 
  -3  -2   5       18.71       18.70      4.35 o 
  -2  -2   5      485.60      490.64     11.29 o 
  -1  -2   5      217.27      209.94      8.57 o 
   0  -2   5     1854.89     1893.98     18.01 o 
   1  -2   5      229.16      244.21      4.50 o 
   2  -2   5      535.39      528.33      9.24 o 
   3  -2   5       66.91       67.77      5.64 o 
   4  -2   5      168.14      175.65      4.73 o 
   5  -2   5        6.31        5.86      2.37 o 
   6  -2   5       57.28       56.10      8.98 o 
   7  -2   5        0.49        0.66      8.22 o 
   8  -2   5        5.64       16.29      9.57 o 
  -8  -1   5        3.76        1.68      8.27 o 
  -7  -1   5        0.00       -4.00      8.39 o 
  -6  -1   5       25.21       26.79      5.00 o 
  -5  -1   5        1.86        0.83      3.48 o 
  -4  -1   5      195.52      192.10      4.92 o 
  -3  -1   5       10.67       12.55      3.00 o 
  -2  -1   5      828.61      765.59     14.78 o 
  -1  -1   5        7.11        3.82      5.90 o 
   0  -1   5     2192.05     2143.92     17.97 o 
   1  -1   5       88.11       81.53      2.58 o 
   2  -1   5      686.97      729.21     20.15 o 
   3  -1   5       84.76       82.90      4.37 o 
   4  -1   5      154.50      153.32      5.26 o 
   5  -1   5       19.48       24.87      3.88 o 
   6  -1   5       13.77       14.18      3.64 o 
   7  -1   5        0.22       -1.69      7.72 o 
   8  -1   5        1.08        3.22      8.49 o 
  -8   0   5        1.34       -2.44      9.08 o 
  -7   0   5        2.04        1.03      9.04 o 
  -6   0   5        9.54        9.53      4.03 o 
  -5   0   5        1.51        0.33      4.16 o 
  -4   0   5       58.67       63.63      6.64 o 
  -3   0   5        0.48        1.53      3.87 o 
  -2   0   5      241.98      259.32      6.30 o 
  -1   0   5        5.84        3.04      1.51 o 
   0   0   5      752.18      748.34     11.25 o 
   1   0   5        4.33       -0.17      1.61 o 
   2   0   5      815.58      797.09      6.98 o 
   3   0   5        0.09        0.93      2.76 o 
   4   0   5      274.58      270.61      4.97 o 
   5   0   5       29.80       33.79      3.53 o 
   6   0   5       69.19       72.73      5.41 o 
   7   0   5       16.42       20.38      7.52 o 
   8   0   5       13.71       15.46      9.60 o 
   9   0   5        1.63        2.86     10.22 o 
  -8   1   5        6.48        2.28      9.64 o 
  -7   1   5        0.79       -2.72      8.92 o 
  -6   1   5       26.56       15.96      8.38 o 
  -5   1   5       30.39       26.87      4.08 o 
  -4   1   5      162.18      165.55      3.99 o 
  -3   1   5       48.87       51.51      2.92 o 
  -2   1   5      520.81      546.83      5.29 o 
  -1   1   5       17.83       16.97      1.70 o 
   0   1   5     1120.42     1207.96     13.43 o 
   1   1   5        9.16        3.14      5.27 o 
   2   1   5     1780.26     1866.12     11.46 o 
   3   1   5       49.05       56.12      3.14 o 
   4   1   5      536.45      547.27      6.51 o 
   5   1   5       10.43        8.93      3.44 o 
   6   1   5       67.39       71.41      4.24 o 
   7   1   5       27.49       21.85      3.58 o 
   8   1   5       33.55       44.00      9.51 o 
   9   1   5       25.47       22.18     10.13 o 
  -7   2   5        6.94        6.31      9.96 o 
  -6   2   5        2.70       -2.42      8.41 o 
  -5   2   5        0.02       -2.87      4.95 o 
  -4   2   5       65.67       62.53      4.71 o 
  -3   2   5        0.05        0.94      2.35 o 
  -2   2   5        3.52        4.64      2.35 o 
  -1   2   5        2.43        5.40      2.55 o 
   0   2   5       99.50      113.78      6.18 o 
   1   2   5       95.40       91.01      6.48 o 
   2   2   5       67.24       64.31      3.51 o 
   3   2   5        0.85        1.86      3.18 o 
   4   2   5        9.64       11.51      3.77 o 
   5   2   5       15.65       14.39      3.48 o 
   6   2   5       67.90       66.21      4.20 o 
   7   2   5       24.62       29.69      3.87 o 
   8   2   5        0.29        2.22      5.45 o 
   9   2   5       18.69       28.96      6.16 o 
  -7   3   5        0.22       -7.16      9.69 o 
  -6   3   5        0.41        2.14      7.88 o 
  -5   3   5        0.43        2.04      3.45 o 
  -4   3   5       64.92       70.27      4.75 o 
  -3   3   5        0.71        0.69      2.04 o 
  -2   3   5        0.31       -0.39      2.15 o 
  -1   3   5       35.32       34.94      2.07 o 
   0   3   5       32.35       29.78      4.11 o 
   1   3   5      106.92      108.56      2.73 o 
   2   3   5      455.80      463.18      5.51 o 
   3   3   5       42.94       39.23      3.46 o 
   4   3   5       34.69       39.32      4.16 o 
   5   3   5       75.18       67.59      5.04 o 
   6   3   5        0.28       -0.51      3.57 o 
   7   3   5       24.58       22.45      3.97 o 
   8   3   5        3.34        8.19      5.54 o 
   9   3   5        0.05       -1.09      8.57 o 
  -7   4   5        3.48        8.77     10.54 o 
  -6   4   5        0.00        6.07      9.51 o 
  -5   4   5        0.00        2.24      8.95 o 
  -4   4   5        3.03       -0.73      9.34 o 
  -3   4   5       79.75       78.04      3.77 o 
  -2   4   5        4.02        3.79      2.34 o 
  -1   4   5      942.69      949.13     21.23 o 
   0   4   5        1.43        0.09      0.88 o 
   1   4   5      153.71      167.23      8.37 o 
   2   4   5        2.07        2.35      1.58 o 
   3   4   5       73.40       66.65      3.51 o 
   4   4   5        0.01        0.94      3.48 o 
   5   4   5      180.43      174.71      6.10 o 
   6   4   5        0.02        4.87      5.30 o 
   7   4   5        9.72        6.73      3.77 o 
   8   4   5        2.34        3.13      8.47 o 
  -6   5   5        2.58        2.62      9.57 o 
  -5   5   5        1.08       10.81      9.56 o 
  -4   5   5        5.27        9.54      9.36 o 
  -3   5   5       87.16       97.32      4.44 o 
  -2   5   5      101.82       89.46      4.33 o 
  -1   5   5      429.55      415.25      9.91 o 
   0   5   5       67.19       78.36      5.00 o 
   1   5   5       42.98       48.97      6.66 o 
   2   5   5        4.21        8.20      6.92 o 
   3   5   5       41.78       47.62      4.10 o 
   4   5   5      141.74      146.40      9.22 o 
   5   5   5       61.39       51.14      8.24 o 
   6   5   5      121.59      124.28      9.19 o 
   7   5   5        0.07       -1.24      6.96 o 
   8   5   5        2.34        3.15      5.10 o 
  -6   6   5        0.48        4.61      9.68 o 
  -5   6   5        2.55       10.18      8.64 o 
  -4   6   5        2.87       -2.82      5.71 o 
  -3   6   5       67.28       79.41      5.63 o 
  -2   6   5       39.41       34.79      3.96 o 
  -1   6   5      199.60      206.73      6.63 o 
   0   6   5        0.31        1.90      4.45 o 
   1   6   5      186.39      175.76      9.13 o 
   2   6   5       98.54       98.11      8.11 o 
   3   6   5       96.36       99.27      9.03 o 
   4   6   5        4.61        3.52      7.76 o 
   5   6   5       18.66       23.95      7.35 o 
   6   6   5        9.78       10.09      6.81 o 
   7   6   5       10.20        9.14      7.60 o 
   8   6   5       40.69       49.30      5.99 o 
  -5   7   5       13.75       15.01      8.98 o 
  -4   7   5       18.80       19.87      6.30 o 
  -3   7   5       20.74       22.55      6.53 o 
  -2   7   5       15.99       15.68      3.70 o 
  -1   7   5       29.80       27.86      4.91 o 
   0   7   5      141.78      158.38     15.76 o 
   1   7   5      116.29       89.67      8.18 o 
   2   7   5      178.74      164.69     10.46 o 
   3   7   5       55.16       41.32      8.53 o 
   4   7   5       17.82        8.46      6.50 o 
   5   7   5        2.18       -2.75      7.24 o 
   6   7   5        3.15       -0.16      6.51 o 
   7   7   5        9.27        4.72      7.83 o 
   8   7   5        1.98        4.61      7.48 o 
  -5   8   5        3.62        0.67     11.30 o 
  -4   8   5       17.84        8.47      6.75 o 
  -3   8   5       17.11       19.17      6.11 o 
  -2   8   5       37.97       33.36      4.43 o 
  -1   8   5       13.26       10.93      4.86 o 
   0   8   5       30.99       28.02      7.67 o 
   1   8   5        0.89       -2.37      6.68 o 
   2   8   5       16.12       10.29      8.08 o 
   3   8   5        1.41        2.34      6.55 o 
   4   8   5        5.19        1.11      7.53 o 
   5   8   5        1.82        2.16      7.66 o 
   6   8   5        3.48       -0.05      7.05 o 
   7   8   5        2.78       -0.53      8.41 o 
  -4   9   5        4.24       -1.42      6.98 o 
  -3   9   5       14.54        5.17      6.25 o 
  -2   9   5        4.00        4.92      4.13 o 
  -1   9   5       23.20       15.74      5.05 o 
   0   9   5        0.00       -0.02      4.55 o 
   1   9   5       29.63       18.18      6.57 o 
   2   9   5        2.24        4.28      8.02 o 
   3   9   5       12.09       11.03      8.20 o 
   4   9   5        0.65        4.80      6.98 o 
   5   9   5        3.84        4.08      7.58 o 
   6   9   5        1.23       -0.82      9.12 o 
  -3  10   5        5.30        9.17      9.45 o 
  -2  10   5       19.80       26.25      9.92 o 
  -1  10   5       16.67       19.84      6.96 o 
   0  10   5       14.57        5.05      6.39 o 
   1  10   5       17.60       24.36      7.97 o 
   2  10   5        7.12        5.76      7.69 o 
   3  10   5        2.78        8.14      7.37 o 
   4  10   5        5.51        9.38      8.31 o 
   0  11   5        0.41       -2.15      8.01 o 
   1  11   5        3.05        2.75      7.15 o 
   2  11   5        5.52        0.60      8.93 o 
   1 -11   6        0.54       -2.69      6.99 o 
  -2 -10   6        7.09        4.91      9.05 o 
  -1 -10   6      182.10      227.88     13.16 o 
   0 -10   6        8.49       12.60      7.62 o 
   1 -10   6      125.60      140.40     10.54 o 
   2 -10   6        6.17       16.12      5.86 o 
   3 -10   6       60.04       53.19      8.66 o 
  -3  -9   6        1.69        9.33      9.60 o 
  -2  -9   6        9.82        6.31      9.59 o 
  -1  -9   6        0.03        0.51      8.37 o 
   0  -9   6        6.30        6.49      7.29 o 
   1  -9   6        7.40        4.96      7.72 o 
   2  -9   6        1.29        6.14      4.83 o 
   3  -9   6        3.91        5.28      5.55 o 
   4  -9   6        0.63        0.50      5.94 o 
  -5  -8   6        0.44        1.98      8.53 o 
  -4  -8   6        0.62       10.03      9.64 o 
  -3  -8   6        0.04        2.56      8.29 o 
  -2  -8   6       24.75       29.00      9.69 o 
  -1  -8   6        0.10       -3.63      7.23 o 
   0  -8   6        0.50       -3.05      7.96 o 
   1  -8   6        2.78        2.73      6.54 o 
   2  -8   6        0.09        7.87      5.06 o 
   3  -8   6        2.18        2.26      4.98 o 
   4  -8   6        3.81        1.05      5.63 o 
   5  -8   6        0.29       -3.48      9.65 o 
  -7  -7   6        0.71        2.37      7.96 o 
  -6  -7   6        0.17        3.49      9.76 o 
  -5  -7   6       17.95       22.85      9.67 o 
  -4  -7   6       41.71       36.52     10.00 o 
  -3  -7   6       17.60       23.27      8.60 o 
  -2  -7   6      166.45      147.00     11.36 o 
  -1  -7   6       99.02      103.52      9.86 o 
   0  -7   6       40.49       43.84      8.46 o 
   1  -7   6      217.45      215.78     10.53 o 
   2  -7   6       22.08       19.87      4.44 o 
   3  -7   6       45.87       42.01      4.00 o 
   4  -7   6       17.24       14.49      6.06 o 
   5  -7   6        8.29        0.59      9.01 o 
   6  -7   6        0.00        0.49      9.29 o 
  -7  -6   6        1.58        1.85      6.54 o 
  -6  -6   6        0.01        0.92      8.68 o 
  -5  -6   6        6.05        9.62      8.84 o 
  -4  -6   6        4.98       11.74      7.63 o 
  -3  -6   6       36.93       30.64      8.94 o 
  -2  -6   6       32.51       40.58      8.22 o 
  -1  -6   6        5.36        5.96      7.86 o 
   0  -6   6       84.09       81.30      8.50 o 
   1  -6   6       73.42       77.19      7.93 o 
   2  -6   6       80.39       76.37      5.11 o 
   3  -6   6       20.76       20.26      3.68 o 
   4  -6   6       11.60        6.08      5.43 o 
   5  -6   6       28.42       12.88      9.45 o 
   6  -6   6        9.19       14.44      8.55 o 
  -8  -5   6        0.00       -8.45      8.45 o 
  -7  -5   6        2.70        6.22      5.48 o 
  -6  -5   6        7.91        9.06      5.35 o 
  -5  -5   6        7.24       10.96      8.47 o 
  -4  -5   6        1.02        1.97      8.30 o 
  -3  -5   6       13.09       12.53      7.10 o 
  -2  -5   6       16.62       21.09      8.37 o 
  -1  -5   6       73.54       69.12      8.55 o 
   0  -5   6        7.45        6.78      6.25 o 
   1  -5   6      165.51      158.98      8.44 o 
   2  -5   6       15.72       17.01      4.21 o 
   3  -5   6        6.60        9.49      3.91 o 
   4  -5   6      113.97      110.63      4.80 o 
   5  -5   6       10.53        5.53      8.63 o 
   6  -5   6        2.63        3.72      8.72 o 
   7  -5   6        8.08        2.02      9.70 o 
  -8  -4   6        1.03       -0.10      8.64 o 
  -7  -4   6        1.34        5.46      5.08 o 
  -6  -4   6        1.43        2.83      4.89 o 
  -5  -4   6       14.45       16.74      4.65 o 
  -4  -4   6      268.30      282.42     12.37 o 
  -3  -4   6       68.68       73.01      9.24 o 
  -2  -4   6      489.56      487.86     13.42 o 
  -1  -4   6      257.14      234.02      9.76 o 
   0  -4   6       52.33       50.75      6.58 o 
   1  -4   6      238.45      217.74      8.63 o 
   2  -4   6      314.74      280.75      6.50 o 
   3  -4   6      131.27      120.89      4.45 o 
   4  -4   6      323.41      311.79     10.97 o 
   5  -4   6       25.06       22.54      9.47 o 
   6  -4   6        4.50        4.92      8.26 o 
   7  -4   6        1.59        0.92      7.92 o 
  -8  -3   6        2.73        3.44      8.22 o 
  -7  -3   6        1.52        2.57      4.90 o 
  -6  -3   6        1.65        4.66      3.91 o 
  -5  -3   6       24.22       24.54      3.95 o 
  -4  -3   6      179.10      175.32      6.13 o 
  -3  -3   6      168.48      179.41      9.96 o 
  -2  -3   6      326.13      320.80     11.10 o 
  -1  -3   6       84.72       88.70      7.15 o 
   0  -3   6       87.10       66.97      6.55 o 
   1  -3   6      121.06      116.98      4.18 o 
   2  -3   6      332.61      309.58      7.35 o 
   3  -3   6      444.68      421.02     23.37 o 
   4  -3   6      143.81      141.77      5.03 o 
   5  -3   6       77.09       68.71     10.17 o 
   6  -3   6        4.41        5.95      8.02 o 
   7  -3   6        0.15       -4.53      7.78 o 
   8  -3   6        1.00        1.65     10.14 o 
  -7  -2   6        4.65        8.28      7.71 o 
  -6  -2   6        1.53        0.43      3.73 o 
  -5  -2   6        0.00        0.65      3.62 o 
  -4  -2   6        4.01        7.77      3.62 o 
  -3  -2   6        1.48        1.71      3.23 o 
  -2  -2   6       19.50       18.61      6.13 o 
  -1  -2   6      456.66      471.66     11.11 o 
   0  -2   6       57.40       57.95      6.31 o 
   1  -2   6      468.65      503.91      5.93 o 
   2  -2   6       86.61       91.33      7.38 o 
   3  -2   6        6.00       10.69      4.26 o 
   4  -2   6       29.43       34.61      3.85 o 
   5  -2   6       28.61       29.15      3.38 o 
   6  -2   6       30.44       33.58      8.45 o 
   7  -2   6       27.91       18.64      9.25 o 
   8  -2   6       10.08       16.86      9.52 o 
  -8  -1   6        0.03        2.95      9.51 o 
  -7  -1   6       21.18       17.12      8.88 o 
  -6  -1   6        0.11        1.71      4.61 o 
  -5  -1   6       27.26       27.52      5.06 o 
  -4  -1   6        1.37        3.51      3.39 o 
  -3  -1   6       35.42       34.21      3.24 o 
  -2  -1   6       80.93       72.22      3.24 o 
  -1  -1   6      251.08      263.34      3.27 o 
   0  -1   6      479.38      461.03     10.14 o 
   1  -1   6       94.81       85.34      2.47 o 
   2  -1   6       29.92       32.76      2.16 o 
   3  -1   6       14.33       15.98      4.03 o 
   4  -1   6        1.76        3.44      4.08 o 
   5  -1   6        8.42        9.74      5.78 o 
   6  -1   6        7.13        5.33      3.88 o 
   7  -1   6        0.00       -0.09      8.02 o 
   8  -1   6        0.16       -3.11      8.51 o 
  -8   0   6        0.01        2.11      9.92 o 
  -7   0   6        0.11       -1.11      8.80 o 
  -6   0   6        3.13        0.81      4.48 o 
  -5   0   6        7.17        8.18      4.65 o 
  -4   0   6       52.15       48.21      5.47 o 
  -3   0   6       35.66       27.75      4.56 o 
  -2   0   6      245.19      248.27      6.74 o 
  -1   0   6       43.82       29.57      5.56 o 
   0   0   6      409.28      446.57     10.08 o 
   1   0   6        0.83        3.49      1.33 o 
   2   0   6      325.81      399.48     33.65 o 
   3   0   6        9.38       14.68      4.11 o 
   4   0   6       39.40       36.18      4.46 o 
   5   0   6       17.59       24.22      4.52 o 
   6   0   6        4.87        6.44      4.06 o 
   7   0   6       11.55       20.23      8.87 o 
   8   0   6        0.36        2.61      9.29 o 
  -7   1   6       13.85       11.16      8.97 o 
  -6   1   6       19.23       18.05      8.52 o 
  -5   1   6       56.42       66.85      5.88 o 
  -4   1   6       86.85       88.32      5.51 o 
  -3   1   6      193.01      203.99      6.42 o 
  -2   1   6       77.60       88.03      6.14 o 
  -1   1   6      695.73      721.83      7.16 o 
   0   1   6       71.92       94.14      6.47 o 
   1   1   6     1226.30     1198.43     15.07 o 
   2   1   6       57.62       74.65      6.74 o 
   3   1   6      445.57      435.77      5.53 o 
   4   1   6        9.98       14.77      3.39 o 
   5   1   6      183.00      204.83      5.24 o 
   6   1   6        0.31        1.84      3.45 o 
   7   1   6       23.76       24.71      3.94 o 
   8   1   6        3.84        1.81      8.87 o 
   9   1   6        1.72       -0.41      9.93 o 
  -7   2   6        3.53        1.27      9.98 o 
  -6   2   6        6.71        6.25      8.43 o 
  -5   2   6       20.94       20.68      4.48 o 
  -4   2   6       44.57       40.39      5.16 o 
  -3   2   6       14.47       17.34      4.57 o 
  -2   2   6      309.21      318.05      4.69 o 
  -1   2   6        2.37        1.41      2.28 o 
   0   2   6      598.23      600.00     11.07 o 
   1   2   6      235.91      248.07      8.77 o 
   2   2   6      449.62      450.57      6.49 o 
   3   2   6      364.46      360.83      6.54 o 
   4   2   6      162.70      160.57      4.46 o 
   5   2   6       16.63       17.51      3.61 o 
   6   2   6       31.14       30.56      3.98 o 
   7   2   6        6.35        9.17      3.85 o 
   8   2   6        7.29       12.09      5.56 o 
   9   2   6        9.17        8.54      5.77 o 
  -7   3   6        4.36       -2.04      9.80 o 
  -6   3   6        0.00       -0.58      8.81 o 
  -5   3   6        3.45        3.94      4.42 o 
  -4   3   6       11.42       16.91      4.41 o 
  -3   3   6        0.78        0.24      3.69 o 
  -2   3   6       16.07       16.06      3.21 o 
  -1   3   6      140.08      142.21      6.15 o 
   0   3   6       63.02       53.86      6.14 o 
   1   3   6       17.74       13.70      5.67 o 
   2   3   6      324.51      295.63      5.11 o 
   3   3   6       19.23       21.63      3.42 o 
   4   3   6       38.39       42.60      4.27 o 
   5   3   6       66.48       63.67      4.97 o 
   6   3   6        0.31       -0.62      3.53 o 
   7   3   6        3.91        2.88      3.79 o 
   8   3   6        7.51       10.31      8.93 o 
   9   3   6        0.72        4.55      7.51 o 
  -6   4   6        1.91       -1.64     10.06 o 
  -5   4   6       18.36       -2.64     10.57 o 
  -4   4   6       22.91       22.86      8.80 o 
  -3   4   6       33.09       35.36      4.19 o 
  -2   4   6       20.44       18.92      3.58 o 
  -1   4   6      111.04      116.33      2.95 o 
   0   4   6        2.42        2.42      1.51 o 
   1   4   6      383.62      380.27      3.72 o 
   2   4   6      182.94      175.03      3.55 o 
   3   4   6      227.52      216.09      6.40 o 
   4   4   6        3.30        2.45      3.35 o 
   5   4   6       48.16       50.62      4.73 o 
   6   4   6       37.46       25.03      4.59 o 
   7   4   6        0.08        1.85      3.82 o 
   8   4   6        0.86        2.91      4.00 o 
  -6   5   6        0.64       -5.48      9.71 o 
  -5   5   6        3.29       -5.08     10.51 o 
  -4   5   6        2.35      -10.24     10.24 o 
  -3   5   6       32.08       38.50      4.81 o 
  -2   5   6      176.64      171.65      5.27 o 
  -1   5   6      155.77      161.53      3.31 o 
   0   5   6       66.37       66.62      6.74 o 
   1   5   6       35.31       30.82      7.33 o 
   2   5   6        1.91        6.35      7.36 o 
   3   5   6       99.60      100.06      8.30 o 
   4   5   6       70.01       68.97      5.94 o 
   5   5   6      290.09      297.95      7.45 o 
   6   5   6       34.20       30.08      7.81 o 
   7   5   6       94.56       79.85      6.50 o 
   8   5   6        0.36        4.10      4.82 o 
  -5   6   6        5.78        1.96     10.94 o 
  -4   6   6        0.24       -4.54     10.05 o 
  -3   6   6        4.23        2.68      3.31 o 
  -2   6   6        1.38        2.52      3.85 o 
  -1   6   6       26.05       23.04      5.15 o 
   0   6   6       20.65       22.49      7.92 o 
   1   6   6       64.56       63.64      8.63 o 
   2   6   6       49.42       42.56      8.26 o 
   3   6   6       21.20       12.09      7.46 o 
   4   6   6       46.14       43.82      7.74 o 
   5   6   6        0.07        1.49      6.60 o 
   6   6   6       28.98       30.20      8.45 o 
   7   6   6       57.08       47.88      7.86 o 
   8   6   6        7.43        7.69      5.12 o 
  -5   7   6        7.75        2.61     11.35 o 
  -4   7   6        0.90       -4.82      6.48 o 
  -3   7   6        0.27       -0.41      6.38 o 
  -2   7   6        0.72        1.52      3.86 o 
  -1   7   6        0.04        3.50      4.88 o 
   0   7   6       38.56       55.32      5.59 o 
   1   7   6       47.80       48.53      8.07 o 
   2   7   6       56.67       71.94      8.58 o 
   3   7   6        0.38        3.14      7.71 o 
   4   7   6        0.29        4.31      7.54 o 
   5   7   6       34.65       27.29      7.20 o 
   6   7   6        0.07       -0.12      8.25 o 
   7   7   6        9.13        6.07      7.84 o 
   8   7   6        5.80       -0.22      8.28 o 
  -4   8   6       19.11       22.85      7.41 o 
  -3   8   6        4.93        3.09      6.42 o 
  -2   8   6        8.19       13.78      4.14 o 
  -1   8   6        2.10        3.10      4.97 o 
   0   8   6       50.26       50.96     11.69 o 
   1   8   6        0.27       -0.92      6.52 o 
   2   8   6       42.91       31.95      7.25 o 
   3   8   6        5.31        0.29      6.83 o 
   4   8   6        0.08       -3.08      6.54 o 
   5   8   6       12.71       18.82      8.53 o 
   6   8   6        2.70        0.83      7.85 o 
   7   8   6        4.87        4.33      8.74 o 
  -4   9   6        0.68       -2.62      7.21 o 
  -3   9   6        8.69        9.02      6.96 o 
  -2   9   6        3.99        5.81      8.35 o 
  -1   9   6       13.81       14.71      5.37 o 
   0   9   6       29.95       36.09      5.43 o 
   1   9   6        6.09        9.69      7.61 o 
   2   9   6       26.87       31.79      8.96 o 
   3   9   6        7.09        9.09      8.99 o 
   4   9   6        3.83        2.93      9.33 o 
   5   9   6        0.60        4.20      7.81 o 
  -3  10   6        0.17        2.84     10.00 o 
  -2  10   6        2.76        4.44      9.17 o 
  -1  10   6        3.75        4.69      7.18 o 
   0  10   6        1.11        2.24      6.97 o 
   1  10   6       10.35       16.99      8.27 o 
   2  10   6        0.74       -5.33      8.71 o 
   3  10   6       18.72       17.50      9.53 o 
   4  10   6        1.52       -1.82      9.54 o 
   0  11   6        2.35       -2.76      8.45 o 
   1  11   6       14.99       15.88      8.56 o 
   2  11   6        1.67        0.25      7.11 o 
  -1 -10   7        8.89       10.68     10.42 o 
   0 -10   7       53.11       58.50      9.97 o 
   1 -10   7        5.89        9.97      6.53 o 
   2 -10   7       29.17       28.94      6.07 o 
   3 -10   7        1.30        2.89      7.45 o 
  -3  -9   7       31.02       41.83     10.10 o 
  -2  -9   7       48.16       59.29     10.17 o 
  -1  -9   7       31.47       46.34     10.54 o 
   0  -9   7       56.44       58.30      8.65 o 
   1  -9   7       22.55       24.51      8.07 o 
   2  -9   7       37.00       45.22      6.27 o 
   3  -9   7       11.85       21.36      6.20 o 
   4  -9   7       11.74        9.84      6.53 o 
  -4  -8   7       21.51       35.64     10.83 o 
  -3  -8   7       22.95       33.63     10.39 o 
  -2  -8   7       47.16       37.34      8.15 o 
  -1  -8   7       37.95       40.75      9.78 o 
   0  -8   7       57.48       46.35      9.34 o 
   1  -8   7       44.60       48.64      8.52 o 
   2  -8   7       30.83       33.45      5.21 o 
   3  -8   7        6.71        8.66      4.99 o 
   4  -8   7        7.68        6.05      5.78 o 
   5  -8   7        1.17       -7.66      8.63 o 
  -5  -7   7       14.33       15.27      7.97 o 
  -4  -7   7       10.97       14.95      8.02 o 
  -3  -7   7        0.70        1.42      9.29 o 
  -2  -7   7       85.98       89.03      9.68 o 
  -1  -7   7        0.03        1.30      7.96 o 
   0  -7   7       65.56       69.79      9.30 o 
   1  -7   7        6.92        3.79      6.21 o 
   2  -7   7       72.18       68.91      5.31 o 
   3  -7   7        1.93        1.41      3.58 o 
   4  -7   7       76.89       69.84      6.65 o 
   5  -7   7        6.15        1.24      8.57 o 
  -7  -6   7        8.16        6.83     10.39 o 
  -6  -6   7       14.82       17.95      5.71 o 
  -5  -6   7       23.59       22.20      8.04 o 
  -4  -6   7        0.00        4.90      8.95 o 
  -3  -6   7       91.95       97.06     10.34 o 
  -2  -6   7        6.69        5.02      8.68 o 
  -1  -6   7      154.19      134.87      9.98 o 
   0  -6   7       38.50       28.88      7.11 o 
   1  -6   7      203.76      174.67      9.63 o 
   2  -6   7        9.62        4.83      4.28 o 
   3  -6   7      117.17      112.18      4.98 o 
   4  -6   7        0.64        4.09      7.35 o 
   5  -6   7       37.22       35.92      8.34 o 
   6  -6   7       24.23       26.13      9.54 o 
  -7  -5   7        0.81       -2.19      9.35 o 
  -6  -5   7        3.85        6.50      5.74 o 
  -5  -5   7        3.47        5.31      7.45 o 
  -4  -5   7       14.64       13.79      7.50 o 
  -3  -5   7        0.78        1.68      8.45 o 
  -2  -5   7       11.82       13.66      8.37 o 
  -1  -5   7       45.66       53.72      9.16 o 
   0  -5   7       46.19       43.42      7.36 o 
   1  -5   7       71.41       83.36      6.27 o 
   2  -5   7        0.46        1.58      4.02 o 
   3  -5   7       15.46       11.50      5.00 o 
   4  -5   7       19.80       16.20      3.89 o 
   5  -5   7        6.35        2.44      9.35 o 
   6  -5   7        3.42        2.17      8.03 o 
   7  -5   7        4.28        4.58      7.96 o 
  -7  -4   7        7.37        6.73      5.41 o 
  -6  -4   7       10.93       14.31      5.07 o 
  -5  -4   7        0.17        4.26      4.77 o 
  -4  -4   7       22.60       23.02      7.21 o 
  -3  -4   7       52.17       45.00      7.95 o 
  -2  -4   7       99.76      112.38      9.94 o 
  -1  -4   7       65.98       64.80      8.75 o 
   0  -4   7      171.64      199.25      9.94 o 
   1  -4   7      147.16      130.96      4.94 o 
   2  -4   7      136.25      136.16      5.21 o 
   3  -4   7       21.66       26.24      7.45 o 
   4  -4   7      116.40      116.97      5.17 o 
   5  -4   7        0.43       -3.21      8.60 o 
   6  -4   7       17.36       16.80      9.40 o 
   7  -4   7        3.50        2.18     10.05 o 
  -7  -3   7        0.16        0.96      5.23 o 
  -6  -3   7        0.41        2.86      4.03 o 
  -5  -3   7       39.70       26.62      4.64 o 
  -4  -3   7       34.32       33.93      5.50 o 
  -3  -3   7      294.07      276.96     11.29 o 
  -2  -3   7       50.94       42.33      8.28 o 
  -1  -3   7      101.99       98.22      8.12 o 
   0  -3   7        0.34        4.56      6.30 o 
   1  -3   7      135.34      133.23      4.41 o 
   2  -3   7       87.51       78.00      4.49 o 
   3  -3   7      222.44      228.68      6.53 o 
   4  -3   7      107.84      114.42      5.32 o 
   5  -3   7        7.59       -1.51      9.13 o 
   6  -3   7        1.25        7.04      8.94 o 
   7  -3   7        0.25        2.75      9.43 o 
  -7  -2   7        0.24        2.31      8.04 o 
  -6  -2   7        4.77        9.15      3.91 o 
  -5  -2   7       11.65       11.76      3.91 o 
  -4  -2   7      212.54      226.62      7.93 o 
  -3  -2   7       87.69       80.19      4.36 o 
  -2  -2   7      211.69      202.13      4.49 o 
  -1  -2   7      155.28      151.73      8.87 o 
   0  -2   7        7.95        9.16      2.05 o 
   1  -2   7      227.33      212.36      5.21 o 
   2  -2   7      246.90      263.70     16.48 o 
   3  -2   7       61.10       71.97     12.53 o 
   4  -2   7       57.53       57.09      4.54 o 
   5  -2   7       10.43       10.91      3.62 o 
   6  -2   7       25.80       20.30      7.99 o 
   7  -2   7        3.46        7.95      8.01 o 
   8  -2   7       10.50        6.62      9.51 o 
  -8  -1   7        0.74        4.50      9.29 o 
  -7  -1   7        3.95        9.86      8.39 o 
  -6  -1   7        0.16        0.57      5.05 o 
  -5  -1   7        8.70        9.08      5.28 o 
  -4  -1   7       65.69       70.34      5.83 o 
  -3  -1   7       39.48       43.92      5.46 o 
  -2  -1   7       85.76       83.33      8.13 o 
  -1  -1   7      364.97      346.02     10.22 o 
   0  -1   7       82.26       65.57      6.39 o 
   1  -1   7      281.04      253.11      8.56 o 
   2  -1   7      350.70      310.12      7.35 o 
   3  -1   7       54.03       55.05     10.07 o 
   4  -1   7       72.24       82.95      5.43 o 
   5  -1   7       80.15       78.92      5.52 o 
   6  -1   7        4.35        5.15      4.04 o 
   7  -1   7       47.82       47.29      8.41 o 
   8  -1   7        4.83        1.70      8.72 o 
  -7   0   7       10.70       19.60      9.68 o 
  -6   0   7        9.63       12.46      5.22 o 
  -5   0   7       25.38       33.28      5.26 o 
  -4   0   7       20.30       25.86      5.36 o 
  -3   0   7      171.72      176.19      5.05 o 
  -2   0   7        2.62        4.93      2.60 o 
  -1   0   7     1241.10     1154.34     16.20 o 
   0   0   7       27.45       25.80      5.74 o 
   1   0   7      998.05      930.36     14.60 o 
   2   0   7       12.73       15.47      2.51 o 
   3   0   7      421.51      450.53     12.10 o 
   4   0   7        1.58        0.02      4.49 o 
   5   0   7      164.49      162.23      6.39 o 
   6   0   7       12.45       11.45      4.27 o 
   7   0   7       39.17       50.92      9.59 o 
   8   0   7        1.36       -1.13      9.24 o 
  -7   1   7        3.17        3.74     10.58 o 
  -6   1   7       22.75       23.63     10.15 o 
  -5   1   7        4.65        3.62      4.67 o 
  -4   1   7       52.12       58.97      5.67 o 
  -3   1   7        4.05        4.12      4.79 o 
  -2   1   7       47.55       50.70      8.08 o 
  -1   1   7       10.02       12.29      5.83 o 
   0   1   7       11.09        9.47      6.08 o 
   1   1   7       11.85        8.84      1.46 o 
   2   1   7       34.23       35.53      2.89 o 
   3   1   7       13.78       15.72      2.95 o 
   4   1   7       40.75       39.36      3.65 o 
   5   1   7        0.31        2.24      3.58 o 
   6   1   7        8.31       11.08      3.61 o 
   7   1   7        0.25       -0.05      3.53 o 
   8   1   7        0.35        0.18      8.03 o 
   9   1   7        0.28       -1.14      7.90 o 
  -7   2   7        9.05        5.98     10.73 o 
  -6   2   7        5.18       -0.53      9.76 o 
  -5   2   7       28.63       28.74      5.13 o 
  -4   2   7        9.82        7.21      4.97 o 
  -3   2   7       25.77       34.17      5.13 o 
  -2   2   7        0.05        0.49      2.64 o 
  -1   2   7       16.67       23.12      4.84 o 
   0   2   7        1.93        2.86      2.17 o 
   1   2   7        2.37        0.44      6.40 o 
   2   2   7       19.10       36.50      5.81 o 
   3   2   7        0.92        0.72      4.09 o 
   4   2   7        3.42        7.60      3.35 o 
   5   2   7        4.53        2.97      3.56 o 
   6   2   7        0.31        0.05      3.75 o 
   7   2   7        1.17        2.55      3.82 o 
   8   2   7        2.58        1.21      5.41 o 
   9   2   7        0.07        4.72      9.76 o 
  -6   3   7        0.60        3.26     10.93 o 
  -5   3   7       38.94       38.42      6.79 o 
  -4   3   7        7.71        7.41      4.55 o 
  -3   3   7      114.42      118.70      5.45 o 
  -2   3   7        5.28        6.09      4.68 o 
  -1   3   7      159.08      171.56      6.02 o 
   0   3   7        0.09       -0.12      5.53 o 
   1   3   7      226.91      237.89      9.37 o 
   2   3   7       37.48       37.42      3.59 o 
   3   3   7       60.78       61.83      4.06 o 
   4   3   7        0.15        1.66      3.85 o 
   5   3   7        8.18        9.03      3.59 o 
   6   3   7        1.44        1.54      3.63 o 
   7   3   7        0.58       -0.73      3.84 o 
   8   3   7        4.69        4.35      5.42 o 
   9   3   7        0.95        1.72      9.19 o 
  -6   4   7        0.23       -2.05     10.89 o 
  -5   4   7        9.54        4.53     10.40 o 
  -4   4   7        1.74        1.74      4.60 o 
  -3   4   7        3.61        3.16      3.88 o 
  -2   4   7       32.17       32.43      3.81 o 
  -1   4   7        0.25        3.19      2.11 o 
   0   4   7       17.79       17.98      6.95 o 
   1   4   7      279.05      294.96      6.61 o 
   2   4   7        8.36       13.70      2.45 o 
   3   4   7      290.02      284.72      5.52 o 
   4   4   7        9.33        8.13      3.52 o 
   5   4   7       45.37       45.59      4.52 o 
   6   4   7        5.48        7.10      3.56 o 
   7   4   7       63.74       67.67      4.79 o 
   8   4   7        5.34        8.14      4.27 o 
  -5   5   7        4.06       -0.21      9.26 o 
  -4   5   7        0.00        1.25     10.04 o 
  -3   5   7       63.94       58.11      4.75 o 
  -2   5   7       25.50       27.42      4.10 o 
  -1   5   7      209.98      213.91      8.36 o 
   0   5   7       13.83       13.63      3.44 o 
   1   5   7       98.79       90.33      7.99 o 
   2   5   7        2.17        0.34      0.98 o 
   3   5   7      352.51      366.66      5.54 o 
   4   5   7       16.42       22.74      3.61 o 
   5   5   7      518.93      506.78     28.08 o 
   6   5   7        3.78        2.62      4.34 o 
   7   5   7      160.77      157.01     11.34 o 
   8   5   7       13.11       14.79      5.29 o 
  -5   6   7       34.99       30.25      9.84 o 
  -4   6   7       49.34       48.30     11.36 o 
  -3   6   7       62.14       67.05      4.50 o 
  -2   6   7      343.44      350.30      7.03 o 
  -1   6   7      215.66      214.17      7.25 o 
   0   6   7      240.71      262.43     13.86 o 
   1   6   7      545.06      543.57     14.84 o 
   2   6   7      155.46      156.62      9.78 o 
   3   6   7      529.69      540.34     15.67 o 
   4   6   7      359.95      412.34     14.43 o 
   5   6   7      314.09      341.04     13.41 o 
   6   6   7      140.87      131.25     10.28 o 
   7   6   7       98.31      114.09     10.34 o 
   8   6   7        7.82        6.37      5.05 o 
  -4   7   7        1.77        5.09      9.72 o 
  -3   7   7        1.82        3.16      5.79 o 
  -2   7   7       68.42       65.88      4.91 o 
  -1   7   7        0.19        1.90      4.97 o 
   0   7   7       25.56       25.01      7.59 o 
   1   7   7       48.26       34.09      7.35 o 
   2   7   7       21.38       21.09      8.32 o 
   3   7   7       23.26       23.55      8.78 o 
   4   7   7       70.91       76.07      9.19 o 
   5   7   7        1.18        3.24      8.46 o 
   6   7   7       10.00       11.08      7.28 o 
   7   7   7       18.32       28.59      8.00 o 
  -4   8   7        0.02       -1.77      7.15 o 
  -3   8   7        8.56        8.25      6.43 o 
  -2   8   7        2.40        5.94      4.32 o 
  -1   8   7       13.60       15.83      5.36 o 
   0   8   7        0.04       -1.08      7.06 o 
   1   8   7        0.29        1.54      7.80 o 
   2   8   7        0.66        4.08      7.56 o 
   3   8   7       30.48       36.78      7.80 o 
   4   8   7        2.30       -1.24      8.16 o 
   5   8   7       30.10       33.67      9.10 o 
   6   8   7        1.66        0.38      9.11 o 
  -4   9   7        0.37       -4.71     10.78 o 
  -3   9   7        0.16       -3.37      7.31 o 
  -2   9   7        2.12        7.07      6.54 o 
  -1   9   7        9.31       12.61      5.22 o 
   0   9   7        1.18        1.52      7.51 o 
   1   9   7       41.87       40.43      9.16 o 
   2   9   7        5.82        2.12      8.54 o 
   3   9   7       10.16        7.83      8.55 o 
   4   9   7        1.13       -0.88      7.54 o 
   5   9   7        1.88       -1.03      9.54 o 
  -3  10   7        1.59        7.45     10.58 o 
  -2  10   7        0.03       -2.04      9.85 o 
  -1  10   7        4.78        3.66      7.65 o 
   0  10   7        1.35       -3.31      7.57 o 
   1  10   7        8.50        6.12      7.74 o 
   2  10   7        0.22        0.84      7.84 o 
   3  10   7        7.50        7.78      7.45 o 
   0  11   7        2.27        5.42      8.76 o 
   1  11   7        0.36        3.29      9.07 o 
   1 -10   8       69.88       91.95     10.18 o 
  -2  -9   8       38.64       46.85     10.81 o 
  -1  -9   8        0.12        8.80      9.19 o 
   0  -9   8       24.88       28.92      9.81 o 
   1  -9   8        1.74        8.12      8.67 o 
   2  -9   8       13.07       12.53      5.46 o 
   3  -9   8        0.58        3.91      8.86 o 
   4  -9   8       12.98       26.80      9.35 o 
  -3  -8   8        7.15        9.26     10.20 o 
  -2  -8   8       62.07       68.13     10.31 o 
  -1  -8   8        6.54       11.18      7.47 o 
   0  -8   8       74.61       67.37      9.32 o 
   1  -8   8        3.73        8.58      5.01 o 
   2  -8   8       53.43       47.23      5.54 o 
   3  -8   8        1.31        7.59      7.76 o 
   4  -8   8       23.27       22.00      5.87 o 
  -5  -7   8       16.08       21.07      9.05 o 
  -4  -7   8        3.32        3.30      8.19 o 
  -3  -7   8       88.45       85.66     11.43 o 
  -2  -7   8        2.32        5.56      8.95 o 
  -1  -7   8      165.36      174.76     12.24 o 
   0  -7   8       10.45       12.29      7.15 o 
   1  -7   8      131.25      132.00      7.01 o 
   2  -7   8        1.48       -0.82      4.65 o 
   3  -7   8       81.09       80.31      6.10 o 
   4  -7   8        1.04        3.42      5.64 o 
   5  -7   8       17.90       13.61      8.66 o 
  -6  -6   8       16.13       24.04      8.74 o 
  -5  -6   8        5.55        4.79      7.91 o 
  -4  -6   8       16.72       14.80      9.74 o 
  -3  -6   8        6.11        2.39      9.10 o 
  -2  -6   8       16.74       11.64      8.69 o 
  -1  -6   8        2.12       -4.59      8.18 o 
   0  -6   8       15.19        8.44      7.98 o 
   1  -6   8       15.44        8.05      4.25 o 
   2  -6   8       11.11        6.19      4.40 o 
   3  -6   8        3.20        8.37      4.04 o 
   4  -6   8       13.26       14.13      8.42 o 
   5  -6   8        0.10        1.68      7.57 o 
   6  -6   8        3.29       -4.35      9.30 o 
  -7  -5   8        0.76        1.40      9.88 o 
  -6  -5   8       24.00       18.73      9.98 o 
  -5  -5   8        3.83        6.17      7.63 o 
  -4  -5   8       25.75       29.62      8.03 o 
  -3  -5   8      144.67      160.69     11.55 o 
  -2  -5   8       73.75       67.44      9.61 o 
  -1  -5   8       96.55       94.24      9.75 o 
   0  -5   8      289.56      263.43     11.69 o 
   1  -5   8       58.05       55.07      4.42 o 
   2  -5   8      121.88      114.27     11.39 o 
   3  -5   8       75.44       74.77      5.00 o 
   4  -5   8        5.31        5.23      4.26 o 
   5  -5   8        4.77        2.44      9.46 o 
   6  -5   8       17.37       15.86      8.44 o 
  -7  -4   8        0.18       -0.93      8.69 o 
  -6  -4   8        1.83       -3.10      8.83 o 
  -5  -4   8        4.87        7.04      4.52 o 
  -4  -4   8       24.37       19.82      4.07 o 
  -3  -4   8       30.27       32.79      7.58 o 
  -2  -4   8        0.26        1.52      8.23 o 
  -1  -4   8       44.40       36.74      8.68 o 
   0  -4   8      140.59      134.37      9.59 o 
   1  -4   8       91.56       87.53      4.59 o 
   2  -4   8        1.01        2.13      4.00 o 
   3  -4   8       41.00       46.91      6.28 o 
   4  -4   8       14.58       14.56      4.16 o 
   5  -4   8       11.40       15.48      9.64 o 
   6  -4   8       19.03       13.78      9.28 o 
   7  -4   8        8.90       16.59      9.28 o 
  -7  -3   8        0.00        2.73      7.61 o 
  -6  -3   8       12.98       27.26      8.01 o 
  -5  -3   8        8.88        9.05      4.21 o 
  -4  -3   8        4.02        0.38      3.43 o 
  -3  -3   8       82.00       79.64      4.33 o 
  -2  -3   8       31.96       23.80      7.12 o 
  -1  -3   8       35.79       37.49      8.20 o 
   0  -3   8      271.75      260.05     10.93 o 
   1  -3   8      132.71      124.05      4.37 o 
   2  -3   8       15.19        9.95      6.22 o 
   3  -3   8      466.09      465.52     11.48 o 
   4  -3   8        2.91        3.59      4.24 o 
   5  -3   8       72.35       70.06      9.62 o 
   6  -3   8        2.26        7.47      7.49 o 
   7  -3   8        0.64        2.64      7.71 o 
  -7  -2   8        1.57        6.76      8.89 o 
  -6  -2   8        7.81       17.14      6.74 o 
  -5  -2   8       28.02       29.95      6.00 o 
  -4  -2   8       28.26       35.76      4.06 o 
  -3  -2   8      159.44      157.46      4.85 o 
  -2  -2   8      227.60      227.93      4.57 o 
  -1  -2   8        0.65        0.61      1.36 o 
   0  -2   8      534.17      498.44      9.50 o 
   1  -2   8       38.10       38.03      2.39 o 
   2  -2   8      617.64      608.35     19.57 o 
   3  -2   8      305.33      294.43      9.69 o 
   4  -2   8      507.36      518.85      9.05 o 
   5  -2   8       19.42       17.13      5.07 o 
   6  -2   8      190.84      210.82     12.58 o 
   7  -2   8        1.41        9.72      9.61 o 
   8  -2   8       94.36      110.89     11.74 o 
  -7  -1   8        0.98        4.46      9.86 o 
  -6  -1   8        2.27        6.93      5.38 o 
  -5  -1   8       19.10       31.32      5.67 o 
  -4  -1   8        2.68        5.73      6.49 o 
  -3  -1   8       61.13       60.75      7.65 o 
  -2  -1   8       90.67       87.32      3.18 o 
  -1  -1   8        5.06        9.21      6.44 o 
   0  -1   8      259.54      258.48      9.95 o 
   1  -1   8       11.36       10.51      5.61 o 
   2  -1   8       12.20       15.92      4.57 o 
   3  -1   8       42.57       44.39      4.63 o 
   4  -1   8       32.96       33.43      3.93 o 
   5  -1   8        7.75        6.97      3.37 o 
   6  -1   8      151.44      132.72      6.39 o 
   7  -1   8       12.07        7.00      9.08 o 
   8  -1   8       41.91       33.92     10.47 o 
  -7   0   8        4.06       -2.43      9.72 o 
  -6   0   8       19.91       21.03      5.50 o 
  -5   0   8        0.27        2.62      5.28 o 
  -4   0   8       24.23       19.39      5.64 o 
  -3   0   8        1.79        7.32      6.22 o 
  -2   0   8      322.68      296.71     10.55 o 
  -1   0   8        8.65       10.16      6.71 o 
   0   0   8      867.52      826.25     23.89 o 
   1   0   8       38.73       36.03      6.36 o 
   2   0   8      186.10      186.16     14.85 o 
   3   0   8        5.01       13.43      4.03 o 
   4   0   8       47.71       46.82      5.15 o 
   5   0   8        3.24        3.31      4.74 o 
   6   0   8       12.62       13.18      4.62 o 
   7   0   8        3.38        2.29      7.09 o 
   8   0   8        5.84        3.19      8.66 o 
  -7   1   8       14.56       17.12     11.17 o 
  -6   1   8        0.27       -2.50      9.56 o 
  -5   1   8       23.45       27.95      5.69 o 
  -4   1   8        0.88        1.18      4.93 o 
  -3   1   8       52.95       58.27      6.81 o 
  -2   1   8       27.10       23.55      6.59 o 
  -1   1   8      130.88      133.09      7.75 o 
   0   1   8        5.19        4.36      6.64 o 
   1   1   8       27.15       27.22      7.36 o 
   2   1   8        6.88        6.49      2.51 o 
   3   1   8        6.99       13.00      2.95 o 
   4   1   8        8.83        8.33      3.47 o 
   5   1   8       19.02       18.78      3.68 o 
   6   1   8       20.78       19.20      3.79 o 
   7   1   8        9.96       12.21      4.86 o 
   8   1   8       10.43       10.77      8.84 o 
  -6   2   8        5.46        6.08     10.30 o 
  -5   2   8        0.04       -1.51      5.15 o 
  -4   2   8       37.21       42.18      5.83 o 
  -3   2   8        0.24        2.02      5.22 o 
  -2   2   8      166.18      165.81      6.65 o 
  -1   2   8        8.18        5.72      2.02 o 
   0   2   8      383.71      397.44      5.85 o 
   1   2   8        2.40        2.36      6.20 o 
   2   2   8      298.64      296.49     10.79 o 
   3   2   8       16.78       14.80      2.87 o 
   4   2   8       50.14       52.25      3.82 o 
   5   2   8        3.25        2.58      3.51 o 
   6   2   8        0.14       -1.30      3.75 o 
   7   2   8        2.13        4.28      3.89 o 
   8   2   8        1.32       -1.91      5.32 o 
   9   2   8        0.24       -3.44      8.14 o 
  -6   3   8        0.99        5.07     10.13 o 
  -5   3   8        0.60        1.22      4.95 o 
  -4   3   8        3.86        8.72      5.28 o 
  -3   3   8       11.64       18.89      9.92 o 
  -2   3   8       18.42       20.87      5.08 o 
  -1   3   8       97.62      103.00      4.13 o 
   0   3   8       36.03       31.36      6.73 o 
   1   3   8      112.59      103.38      7.90 o 
   2   3   8       10.31       13.21      3.82 o 
   3   3   8       78.42       75.39      7.10 o 
   4   3   8       18.94       20.32      4.30 o 
   5   3   8       44.69       47.70      3.79 o 
   6   3   8        8.58       12.70      3.72 o 
   7   3   8        1.35       -0.94      3.86 o 
   8   3   8        0.28       -4.02      5.34 o 
   9   3   8        0.64       -1.02      7.96 o 
  -5   4   8       27.08       23.57     11.13 o 
  -4   4   8        6.89        7.24      5.37 o 
  -3   4   8       37.66       39.34      5.05 o 
  -2   4   8        4.19        3.30      3.67 o 
  -1   4   8       78.64       85.50      6.78 o 
   0   4   8        0.02        0.35      6.61 o 
   1   4   8      133.42      135.92      9.62 o 
   2   4   8       33.45       27.42      3.26 o 
   3   4   8       61.22       50.36      4.72 o 
   4   4   8        1.36        2.42      3.60 o 
   5   4   8       15.47       11.47      4.09 o 
   6   4   8        1.07        0.50      3.45 o 
   7   4   8        3.92        0.10      3.82 o 
   8   4   8        5.60        5.29      4.12 o 
   9   4   8        1.12       -0.86      7.92 o 
  -5   5   8      120.41      123.20     13.50 o 
  -4   5   8       23.64       23.23     10.31 o 
  -3   5   8      345.24      377.14      8.94 o 
  -2   5   8        8.27        8.93      3.92 o 
  -1   5   8      704.72      702.64     14.43 o 
   0   5   8      128.49      132.81      8.93 o 
   1   5   8     1216.38     1102.62     28.52 o 
   2   5   8      222.36      225.45      5.19 o 
   3   5   8      684.00      670.41     26.66 o 
   4   5   8       34.12       32.56      4.91 o 
   5   5   8      144.32      158.61      5.81 o 
   6   5   8       14.92       18.77      4.33 o 
   7   5   8       75.10       83.75      4.85 o 
   8   5   8       19.78       26.57      8.50 o 
  -4   6   8       29.73       35.72     11.27 o 
  -3   6   8      257.45      248.63      8.85 o 
  -2   6   8       85.53       86.82      4.96 o 
  -1   6   8      503.89      507.66      9.57 o 
   0   6   8       61.92       60.87      7.70 o 
   1   6   8      211.98      192.81     10.20 o 
   2   6   8       52.88       46.28      8.93 o 
   3   6   8      224.29      232.95     11.38 o 
   4   6   8       39.25       36.51      8.82 o 
   5   6   8      182.33      176.13     11.68 o 
   6   6   8       20.47       17.65      8.43 o 
   7   6   8        9.09        8.36      8.42 o 
   8   6   8       12.30       15.52      7.36 o 
  -4   7   8        3.29        6.10      9.43 o 
  -3   7   8        2.29        1.87      6.53 o 
  -2   7   8       18.23       18.11      4.39 o 
  -1   7   8        0.04        4.60      4.26 o 
   0   7   8        4.00        2.74      6.57 o 
   1   7   8       25.18       25.66      7.94 o 
   2   7   8        0.69        0.91      6.62 o 
   3   7   8        1.28        2.32      8.82 o 
   4   7   8       25.35       33.52      7.93 o 
   5   7   8       13.75       14.77      8.74 o 
   6   7   8        4.06        4.36      8.42 o 
   7   7   8        0.51        0.14      7.17 o 
  -3   8   8       28.02       32.03      7.12 o 
  -2   8   8       40.24       43.52      6.96 o 
  -1   8   8       30.43       42.51      5.35 o 
   0   8   8        3.81        3.60      6.60 o 
   1   8   8       11.52       17.68      8.07 o 
   2   8   8        4.04       10.79      8.43 o 
   3   8   8        2.58        3.11      7.88 o 
   4   8   8       45.34       50.45     10.14 o 
   5   8   8        0.21       -0.75      9.39 o 
   6   8   8        2.90        6.14      9.81 o 
  -3   9   8        0.06       -1.09      7.52 o 
  -2   9   8        0.48        3.60      6.72 o 
  -1   9   8        1.82        3.78      4.84 o 
   0   9   8       13.88       24.34      7.51 o 
   1   9   8       18.45       27.23      9.12 o 
   2   9   8       10.00        9.38      8.33 o 
   3   9   8        4.03       11.28      8.05 o 
   4   9   8        0.06       -3.07      9.65 o 
  -2  10   8        4.50        1.31     10.25 o 
  -1  10   8        5.89       12.72     10.01 o 
   0  10   8        5.46        4.10      7.73 o 
   1  10   8       12.55       11.45      7.66 o 
   2  10   8        6.84        9.13      9.02 o 
   0  11   8        3.36       -1.87      7.43 o 
   0  -9   9       81.77       83.24     11.29 o 
   1  -9   9        5.62        7.24      7.83 o 
   2  -9   9       44.66       40.27      8.12 o 
  -2  -8   9       15.65       14.14      8.23 o 
  -1  -8   9       34.69       37.93      8.67 o 
   0  -8   9       27.09       28.30      9.32 o 
   1  -8   9       16.21        9.13      8.06 o 
   2  -8   9       20.70       28.47      8.01 o 
   3  -8   9       14.73       30.99      9.21 o 
  -4  -7   9       32.61       41.57     11.46 o 
  -3  -7   9        3.42        7.71      8.34 o 
  -2  -7   9       71.11       68.91      9.49 o 
  -1  -7   9       16.26       25.36      9.78 o 
   0  -7   9       98.48       72.52      9.35 o 
   1  -7   9       23.09       22.73      7.60 o 
   2  -7   9       71.19       65.25      5.58 o 
   3  -7   9        7.41        9.87      5.67 o 
   4  -7   9       38.39       38.21      7.92 o 
  -5  -6   9       37.20       36.49     11.23 o 
  -4  -6   9        7.98        5.04      7.48 o 
  -3  -6   9       76.09       83.61      9.73 o 
  -2  -6   9       16.96        9.37      9.24 o 
  -1  -6   9      122.18      119.31     10.29 o 
   0  -6   9        1.23        2.82      8.04 o 
   1  -6   9      112.12      105.30      5.60 o 
   2  -6   9        5.04        7.20      4.21 o 
   3  -6   9       71.36       68.82      9.80 o 
   4  -6   9        6.88        9.04      7.92 o 
   5  -6   9       22.02       28.40      9.88 o 
  -6  -5   9       10.32       13.20      9.69 o 
  -5  -5   9        0.35        3.34      9.59 o 
  -4  -5   9        1.64        3.74      9.23 o 
  -3  -5   9       30.94       29.48      7.75 o 
  -2  -5   9       16.89       14.35      7.34 o 
  -1  -5   9       34.62       39.14      8.68 o 
   0  -5   9        9.11       13.57      6.91 o 
   1  -5   9       29.54       36.30      4.81 o 
   2  -5   9       46.45       43.58      4.66 o 
   3  -5   9       49.54       53.39      7.18 o 
   4  -5   9       31.05       37.26      4.85 o 
   5  -5   9        1.21       -4.49      8.36 o 
   6  -5   9        0.78       -2.24      8.84 o 
  -7  -4   9        5.13        8.61      9.87 o 
  -6  -4   9        1.01       -3.75      7.94 o 
  -5  -4   9        2.16       -0.99      7.73 o 
  -4  -4   9       21.93       29.41      9.23 o 
  -3  -4   9        1.45        4.21      8.51 o 
  -2  -4   9       30.91       26.80      8.28 o 
  -1  -4   9       77.99       79.87      9.30 o 
   0  -4   9       19.12       25.30      3.46 o 
   1  -4   9       51.06       47.03      4.31 o 
   2  -4   9        2.81        4.64      6.04 o 
   3  -4   9       26.55       37.61      6.51 o 
   4  -4   9        2.94        5.90      4.44 o 
   5  -4   9        0.79       -4.66      8.68 o 
   6  -4   9        0.09       -7.86      9.60 o 
  -6  -3   9       14.61       27.71      9.60 o 
  -5  -3   9        5.71       -0.79      8.09 o 
  -4  -3   9       15.46       24.40      8.60 o 
  -3  -3   9       28.08       31.75      7.86 o 
  -2  -3   9      126.50      139.02      3.93 o 
  -1  -3   9       34.85       39.14      8.63 o 
   0  -3   9      462.71      443.74      5.82 o 
   1  -3   9       44.14       46.25      7.98 o 
   2  -3   9      209.57      206.21     10.13 o 
   3  -3   9        1.31       -1.37      6.07 o 
   4  -3   9       90.39       96.61      5.68 o 
   5  -3   9       25.51       30.74      9.55 o 
   6  -3   9      146.95      166.17     11.61 o 
   7  -3   9        6.78        8.89      7.88 o 
  -6  -2   9       43.69       44.34      9.52 o 
  -5  -2   9        1.26       -3.08      8.15 o 
  -4  -2   9      341.93      342.27     13.45 o 
  -3  -2   9       13.84       18.14      8.14 o 
  -2  -2   9      339.95      323.57     12.40 o 
  -1  -2   9       68.08       60.38      8.73 o 
   0  -2   9      328.00      303.21     11.72 o 
   1  -2   9       17.14       20.01      1.65 o 
   2  -2   9     1267.53     1288.03     36.57 o 
   3  -2   9        0.21        1.71      6.11 o 
   4  -2   9      834.11      795.43     24.23 o 
   5  -2   9       22.49       26.15      4.69 o 
   6  -2   9      157.33      127.02     11.43 o 
   7  -2   9       32.82       35.45      9.97 o 
  -7  -1   9        8.10       21.93     11.48 o 
  -6  -1   9       10.00       14.31      6.34 o 
  -5  -1   9       70.42       80.63      7.06 o 
  -4  -1   9        4.07        3.81      7.77 o 
  -3  -1   9      225.80      224.41     11.19 o 
  -2  -1   9       24.20       27.82      8.22 o 
  -1  -1   9      229.81      226.10     10.98 o 
   0  -1   9      111.63      105.69      8.98 o 
   1  -1   9      560.23      498.69     13.06 o 
   2  -1   9       10.14        8.53      6.70 o 
   3  -1   9      847.65      823.02     13.26 o 
   4  -1   9       75.43       79.85      4.57 o 
   5  -1   9      176.66      165.18      5.21 o 
   6  -1   9      101.06      114.64      6.26 o 
   7  -1   9       44.09       45.87      9.41 o 
   8  -1   9       19.94       22.79     10.69 o 
  -6   0   9        0.06        4.77      5.54 o 
  -5   0   9       27.06       37.20      6.08 o 
  -4   0   9        9.87       17.18      5.81 o 
  -3   0   9       91.79       95.02      8.91 o 
  -2   0   9       21.46       16.74      7.39 o 
  -1   0   9       29.64       25.26      7.98 o 
   0   0   9      119.57      106.79      7.98 o 
   1   0   9      294.44      266.71     10.90 o 
   2   0   9      238.15      208.17      9.67 o 
   3   0   9      239.83      259.77     13.90 o 
   4   0   9      145.44      147.15      8.88 o 
   5   0   9        0.28       -1.22      5.07 o 
   6   0   9       65.80       84.13      6.01 o 
   7   0   9        3.20        1.28      4.86 o 
   8   0   9        3.75        5.71      7.98 o 
  -6   1   9        2.03        8.44     11.59 o 
  -5   1   9        1.63        8.32      5.54 o 
  -4   1   9        5.49       11.95      7.83 o 
  -3   1   9        0.01        3.97      5.09 o 
  -2   1   9       50.53       54.72      8.33 o 
  -1   1   9       42.78       37.59      6.89 o 
   0   1   9       33.43       34.02      7.80 o 
   1   1   9        0.01       -1.67      6.79 o 
   2   1   9       15.32       13.66      2.42 o 
   3   1   9        1.04        9.63      6.71 o 
   4   1   9        1.44        1.82      3.26 o 
   5   1   9        4.04       -0.51      4.74 o 
   6   1   9        7.55        8.08      4.62 o 
   7   1   9        1.76       -1.25      4.57 o 
   8   1   9        0.00       -6.88      7.64 o 
  -6   2   9        0.02        6.76     12.02 o 
  -5   2   9       11.41        9.10      5.63 o 
  -4   2   9        2.00        2.91      5.39 o 
  -3   2   9       38.36       42.50      5.83 o 
  -2   2   9      108.59      109.15      8.23 o 
  -1   2   9       80.70       87.12      8.23 o 
   0   2   9      297.38      297.98     11.40 o 
   1   2   9       57.39       53.89      7.80 o 
   2   2   9      271.13      254.24      4.85 o 
   3   2   9       14.00       17.06      3.13 o 
   4   2   9      172.12      169.06      4.82 o 
   5   2   9        1.37        0.53      3.32 o 
   6   2   9       53.57       53.71      4.31 o 
   7   2   9        6.54        7.38      3.84 o 
   8   2   9        1.00        0.19      8.54 o 
  -5   3   9        2.61        0.73      9.12 o 
  -4   3   9       14.23       17.57      5.25 o 
  -3   3   9        6.11        9.65      5.12 o 
  -2   3   9       18.50       24.63      6.70 o 
  -1   3   9        6.50        6.11      6.37 o 
   0   3   9        3.36        4.11      2.77 o 
   1   3   9        0.05       -0.10      7.69 o 
   2   3   9        0.05        7.15      7.63 o 
   3   3   9       10.70        7.73      4.23 o 
   4   3   9        2.01        1.50      3.08 o 
   5   3   9       20.14       19.46      3.59 o 
   6   3   9        0.06        0.95      3.61 o 
   7   3   9       12.06       12.73      3.93 o 
   8   3   9        1.53        3.39      5.00 o 
   9   3   9        8.02        4.29      7.95 o 
  -5   4   9       16.67       16.57      9.49 o 
  -4   4   9        5.01        5.90      5.47 o 
  -3   4   9       43.18       53.51     10.15 o 
  -2   4   9       34.27       35.19      8.23 o 
  -1   4   9       48.09       54.23      4.29 o 
   0   4   9       41.96       40.78      8.06 o 
   1   4   9        0.14        0.04      7.75 o 
   2   4   9       24.81       20.37      3.40 o 
   3   4   9        5.75        6.80      3.21 o 
   4   4   9       15.25        9.00      3.68 o 
   5   4   9        1.95        2.65      4.21 o 
   6   4   9        7.90        4.57      3.53 o 
   7   4   9       11.91       13.57      4.01 o 
   8   4   9        2.60        2.78      4.36 o 
  -4   5   9        5.34       10.98      5.32 o 
  -3   5   9       77.97       81.37      7.62 o 
  -2   5   9       14.79        9.39      3.97 o 
  -1   5   9       42.96       51.53      7.54 o 
   0   5   9        5.85        2.25      6.50 o 
   1   5   9       62.25       58.52      8.54 o 
   2   5   9        0.48       -2.43      7.00 o 
   3   5   9        5.33        3.22      6.85 o 
   4   5   9       25.30       12.21      8.08 o 
   5   5   9        2.58        9.10      8.12 o 
   6   5   9       17.42       11.61      7.35 o 
   7   5   9        1.24       -0.16      4.94 o 
   8   5   9        2.13        0.44      5.33 o 
  -4   6   9       38.11       43.45     11.39 o 
  -3   6   9       54.09       65.60     12.05 o 
  -2   6   9       22.46       27.28      4.34 o 
  -1   6   9       18.85       16.66      4.98 o 
   0   6   9      100.67      103.38      9.33 o 
   1   6   9        0.99        0.61      7.67 o 
   2   6   9      112.49      114.77     10.42 o 
   3   6   9        2.63        1.30      7.66 o 
   4   6   9        4.75        8.50      6.74 o 
   5   6   9        0.90        0.70      7.01 o 
   6   6   9        8.03       12.21      7.47 o 
   7   6   9        0.02       -2.69      5.59 o 
  -3   7   9        7.22       16.46     11.36 o 
  -2   7   9        2.29        0.16      4.18 o 
  -1   7   9        5.84        5.88      5.81 o 
   0   7   9       35.56       42.67      8.45 o 
   1   7   9        1.48       -2.68      8.05 o 
   2   7   9       37.07       34.48      7.66 o 
   3   7   9        2.19        0.56      8.46 o 
   4   7   9        1.19        3.37      8.54 o 
   5   7   9        8.36       15.75      8.99 o 
   6   7   9        0.19        0.91      9.01 o 
  -3   8   9       17.34       18.33     10.34 o 
  -2   8   9        1.37        6.92     10.66 o 
  -1   8   9       27.95       24.58      5.59 o 
   0   8   9        2.39        7.44      7.58 o 
   1   8   9       12.60       14.79      8.56 o 
   2   8   9        3.96        5.11      7.09 o 
   3   8   9       78.83       98.00     11.13 o 
   4   8   9        3.03        7.99      8.61 o 
   5   8   9       62.60       64.91      9.71 o 
  -2   9   9        9.53        6.70     10.87 o 
  -1   9   9        0.27       10.63      6.25 o 
   0   9   9        3.76        3.64      7.83 o 
   1   9   9        6.95        2.87      8.49 o 
   2   9   9        7.68        9.57      7.72 o 
   3   9   9        1.04        6.01      9.53 o 
   0  10   9       33.95       46.53      8.90 o 
   1  10   9        0.51        6.61      9.17 o 
   1  -9  10       27.83       29.53      9.65 o 
  -1  -8  10       52.58       64.08     11.70 o 
   0  -8  10        6.32        9.11      8.05 o 
   1  -8  10       61.09       89.47     11.12 o 
   2  -8  10        1.04        1.26      7.95 o 
  -2  -7  10       20.68       37.55     10.99 o 
  -1  -7  10      110.42      119.91     11.18 o 
   0  -7  10        9.71        8.35      8.96 o 
   1  -7  10       88.17       79.00     10.11 o 
   2  -7  10       11.23       35.48      7.85 o 
   3  -7  10       57.06       71.12      6.11 o 
  -4  -6  10        1.15        1.16      9.32 o 
  -3  -6  10       22.33       31.93      9.52 o 
  -2  -6  10       12.31       13.61      9.62 o 
  -1  -6  10       39.18       37.73      9.79 o 
   0  -6  10       21.39       21.45      8.90 o 
   1  -6  10       38.91       40.85      8.54 o 
   2  -6  10       10.97       15.47      7.27 o 
   3  -6  10       23.78       38.96      7.67 o 
   4  -6  10        0.83        3.29      8.18 o 
  -5  -5  10        7.30        3.78      9.16 o 
  -4  -5  10        4.58        2.00      9.31 o 
  -3  -5  10        9.05       16.82      8.17 o 
  -2  -5  10       15.62       19.56      7.36 o 
  -1  -5  10       58.93       54.06      9.52 o 
   0  -5  10       13.16       26.94      7.34 o 
   1  -5  10       68.10       59.30      8.02 o 
   2  -5  10       24.55       24.72      6.92 o 
   3  -5  10       13.68       14.55      6.61 o 
   4  -5  10        9.79       10.03      7.16 o 
   5  -5  10        4.10        4.48      9.62 o 
  -6  -4  10        1.47        0.55      8.87 o 
  -5  -4  10        0.94        3.15      7.92 o 
  -4  -4  10       71.28       76.67     10.58 o 
  -3  -4  10       18.94       13.54      8.61 o 
  -2  -4  10      121.15      131.71     11.12 o 
  -1  -4  10       56.66       71.98      9.52 o 
   0  -4  10       58.35       71.12      9.26 o 
   1  -4  10      103.26      102.09      8.69 o 
   2  -4  10      112.84      117.76      9.15 o 
   3  -4  10       52.27       54.45      7.70 o 
   4  -4  10       46.34       50.65      5.56 o 
   5  -4  10       12.24       11.57      9.56 o 
   6  -4  10        0.91       -2.23      9.73 o 
  -6  -3  10       24.50       16.97      9.29 o 
  -5  -3  10        0.04        5.53      8.59 o 
  -4  -3  10        1.00        2.64      7.37 o 
  -3  -3  10        3.96        4.56      8.46 o 
  -2  -3  10       16.54       10.22      8.26 o 
  -1  -3  10        2.52        8.94      7.75 o 
   0  -3  10       43.02       36.32      8.54 o 
   1  -3  10        0.83       -1.11      7.53 o 
   2  -3  10        2.66        0.26      7.03 o 
   3  -3  10       44.08       39.40      6.76 o 
   4  -3  10        0.15        3.07      4.75 o 
   5  -3  10        0.15       -2.60      8.85 o 
   6  -3  10        9.62        9.49      9.92 o 
  -6  -2  10       78.25       73.95     10.96 o 
  -5  -2  10        8.51       14.61      9.01 o 
  -4  -2  10      276.95      265.65     12.15 o 
  -3  -2  10       45.79       54.16      8.29 o 
  -2  -2  10      439.13      416.99     14.16 o 
  -1  -2  10      565.31      530.26     14.81 o 
   0  -2  10      564.58      534.93     15.00 o 
   1  -2  10      462.59      434.62     13.11 o 
   2  -2  10      414.03      416.57     13.01 o 
   3  -2  10       64.31       72.95      7.87 o 
   4  -2  10      149.20      159.44      6.92 o 
   5  -2  10      116.68      132.41      6.50 o 
   6  -2  10       72.75       67.41     11.35 o 
   7  -2  10       28.78       35.12     10.66 o 
  -6  -1  10       39.12       46.40      9.51 o 
  -5  -1  10       95.78       98.69      9.98 o 
  -4  -1  10      194.61      194.03     11.39 o 
  -3  -1  10      152.59      135.83     10.32 o 
  -2  -1  10      304.60      289.25     12.28 o 
  -1  -1  10       32.59       32.99      8.37 o 
   0  -1  10      390.66      370.86     12.96 o 
   1  -1  10      137.19      135.05      9.72 o 
   2  -1  10      689.74      648.19     15.14 o 
   3  -1  10      134.42      123.72      8.36 o 
   4  -1  10      222.73      224.84      6.12 o 
   5  -1  10        1.34       -0.59      3.90 o 
   6  -1  10        4.67       -3.42      8.69 o 
   7  -1  10        1.39        5.56      9.23 o 
  -6   0  10        2.34        4.10     10.49 o 
  -5   0  10        0.48        0.64      5.85 o 
  -4   0  10       32.43       35.07      8.12 o 
  -3   0  10        9.85       13.03      7.58 o 
  -2   0  10        3.84        5.29      7.53 o 
  -1   0  10       56.32       52.79      7.61 o 
   0   0  10       13.82       13.77      7.94 o 
   1   0  10       49.14       43.57      6.56 o 
   2   0  10       98.58       97.11      9.69 o 
   3   0  10       25.22       33.54      8.37 o 
   4   0  10       18.49       16.02      5.08 o 
   5   0  10        0.01        0.97      4.95 o 
   6   0  10        1.14        3.82      4.99 o 
   7   0  10        1.87        2.18      5.06 o 
   8   0  10        7.03       11.72      8.71 o 
  -5   1  10        0.06        3.30      5.88 o 
  -4   1  10       65.43       73.82      7.32 o 
  -3   1  10       18.06       19.44      7.10 o 
  -2   1  10       45.74       45.59      7.27 o 
  -1   1  10      149.31      130.70      9.74 o 
   0   1  10       97.65       93.21      8.32 o 
   1   1  10       58.18       48.70      8.48 o 
   2   1  10      160.28      163.63     10.66 o 
   3   1  10        1.67        9.32      6.35 o 
   4   1  10        3.60        3.94      5.01 o 
   5   1  10        9.64        7.96      4.92 o 
   6   1  10        6.44        3.50      4.81 o 
   7   1  10        0.70       -0.06      5.10 o 
   8   1  10        0.94        0.44      7.82 o 
  -5   2  10        0.23        1.83      6.08 o 
  -4   2  10        1.51       10.74      5.95 o 
  -3   2  10       23.97       21.82      7.56 o 
  -2   2  10        0.94        0.20      7.56 o 
  -1   2  10      154.15      145.84      9.26 o 
   0   2  10       17.41       20.41      7.63 o 
   1   2  10       73.69       63.20      9.28 o 
   2   2  10       37.46       42.51      8.41 o 
   3   2  10       98.70       91.34      5.37 o 
   4   2  10       32.89       39.95      3.53 o 
   5   2  10      148.31      158.30      5.41 o 
   6   2  10       21.32       27.30      4.09 o 
   7   2  10       46.03       41.37      4.43 o 
   8   2  10        0.86       -1.41      8.92 o 
  -5   3  10        0.01        4.63     10.42 o 
  -4   3  10        1.31        6.13      5.90 o 
  -3   3  10        0.18        4.65      5.52 o 
  -2   3  10       14.55       18.21      6.99 o 
  -1   3  10        0.01        0.41      7.11 o 
   0   3  10        4.61        2.77      6.49 o 
   1   3  10       33.58       20.59      7.93 o 
   2   3  10        1.45       10.93      4.37 o 
   3   3  10       45.82       38.09      3.43 o 
   4   3  10        0.04       -0.83      3.11 o 
   5   3  10       32.63       28.85      3.68 o 
   6   3  10        1.49        3.42      3.68 o 
   7   3  10       20.34       21.89      4.44 o 
   8   3  10        0.00        1.60      4.93 o 
  -4   4  10        0.55        1.94      5.58 o 
  -3   4  10       37.26       45.60      5.91 o 
  -2   4  10        0.03       -2.95      6.42 o 
  -1   4  10      159.32      165.40     10.03 o 
   0   4  10        0.18        2.67      6.42 o 
   1   4  10      285.11      287.45     12.16 o 
   2   4  10        3.35        1.88      3.36 o 
   3   4  10      195.41      199.76      9.60 o 
   4   4  10        3.32        6.13      3.79 o 
   5   4  10       55.97       58.51      3.99 o 
   6   4  10        4.25        4.76      3.56 o 
   7   4  10       14.65       13.71      4.31 o 
   8   4  10        1.48        5.83      5.02 o 
  -4   5  10        0.99        4.95      6.01 o 
  -3   5  10        5.24        5.82     10.96 o 
  -2   5  10        6.84        8.06      5.73 o 
  -1   5  10        3.75        3.86      6.53 o 
   0   5  10        4.36        5.64      7.56 o 
   1   5  10        0.11        2.78      7.86 o 
   2   5  10       10.44       13.48      8.84 o 
   3   5  10        0.32       -1.25      8.60 o 
   4   5  10       43.24       48.02      9.68 o 
   5   5  10        0.49        2.64      8.84 o 
   6   5  10       13.84       12.83      4.84 o 
   7   5  10        1.18       -4.02      5.63 o 
   8   5  10        0.20        2.64      5.69 o 
  -3   6  10        0.07        4.40     11.33 o 
  -2   6  10        0.10        4.02      5.23 o 
  -1   6  10        0.09       -1.82      6.77 o 
   0   6  10        0.18        3.23      6.69 o 
   1   6  10       21.26       26.18      7.72 o 
   2   6  10        0.00       -0.45      8.28 o 
   3   6  10        0.99        1.56      8.97 o 
   4   6  10        1.79       -2.84      9.18 o 
   5   6  10        2.28       -1.78      9.09 o 
   6   6  10        2.52        6.97      7.65 o 
   7   6  10        2.16        2.45      5.11 o 
  -3   7  10        0.00       17.66     11.96 o 
  -2   7  10        1.13        5.90      5.68 o 
  -1   7  10        2.25        5.57      7.15 o 
   0   7  10        0.64        3.65      7.50 o 
   1   7  10       15.37       15.18      8.71 o 
   2   7  10        1.10       -0.48      8.80 o 
   3   7  10        1.43        2.39      7.72 o 
   4   7  10        7.41        1.95      7.12 o 
   5   7  10        7.06        1.84      8.38 o 
  -2   8  10       17.51       21.86     11.84 o 
  -1   8  10        5.30        4.07      7.17 o 
   0   8  10        4.56        4.44      7.48 o 
   1   8  10        0.97        3.78      8.65 o 
   2   8  10       11.50       22.00      9.24 o 
   3   8  10        1.43        4.52      7.31 o 
   4   8  10       34.52       39.12      9.23 o 
   0   9  10       12.20       16.87      9.48 o 
   1   9  10        2.35        9.52      7.92 o 
   2   9  10       25.85       35.74     10.10 o 
   0  10  10       11.55       13.04      9.74 o 
   1  -8  11       23.01       25.71      8.55 o 
   2  -8  11       37.69       38.08      8.42 o 
  -1  -7  11       38.96       50.01      9.35 o 
   0  -7  11        0.85        0.60      8.47 o 
   1  -7  11       62.44       73.62      9.44 o 
   2  -7  11        8.24       17.05      8.97 o 
  -2  -6  11       42.21       51.15     11.16 o 
  -1  -6  11       20.03       28.39      9.96 o 
   0  -6  11       39.12       39.86      9.67 o 
   1  -6  11       14.99       22.52      9.01 o 
   2  -6  11       35.54       49.73      8.12 o 
   3  -6  11        8.90       13.66      6.93 o 
   4  -6  11       22.58       30.06      8.17 o 
  -4  -5  11       32.93       44.29     11.35 o 
  -3  -5  11        0.01        0.72      8.56 o 
  -2  -5  11       65.17       76.26     10.75 o 
  -1  -5  11        5.24        4.48      6.80 o 
   0  -5  11       98.91       93.15     10.25 o 
   1  -5  11       18.94       19.41      8.21 o 
   2  -5  11       69.05       74.77      8.50 o 
   3  -5  11       16.36       12.39      7.06 o 
   4  -5  11       21.99       21.77      8.54 o 
   5  -5  11        9.19       12.96     10.02 o 
  -4  -4  11        5.08       12.47      7.91 o 
  -3  -4  11        3.21        5.94      8.37 o 
  -2  -4  11       42.04       41.63      8.15 o 
  -1  -4  11        7.74        6.31      8.03 o 
   0  -4  11       89.94       87.81      8.84 o 
   1  -4  11        0.51        3.72      8.08 o 
   2  -4  11       85.20       95.94      8.93 o 
   3  -4  11       18.11       19.28      6.74 o 
   4  -4  11       52.44       62.17      5.79 o 
   5  -4  11        0.03        2.49      9.50 o 
  -5  -3  11       14.68       22.24      9.41 o 
  -4  -3  11       23.60       22.34      9.78 o 
  -3  -3  11       62.79       70.87      9.54 o 
  -2  -3  11       12.00        8.52      8.81 o 
  -1  -3  11       19.49       25.57      8.26 o 
   0  -3  11        0.46       -2.62      7.96 o 
   1  -3  11       17.96       20.12      7.73 o 
   2  -3  11       17.20       13.14      7.69 o 
   3  -3  11       17.76       19.92      6.91 o 
   4  -3  11        5.13        9.87      5.59 o 
   5  -3  11        0.46        0.94      8.97 o 
   6  -3  11        5.61       -0.44      8.18 o 
  -6  -2  11       56.11       69.84     10.43 o 
  -5  -2  11        1.58        1.44      7.85 o 
  -4  -2  11       38.69       39.11      8.57 o 
  -3  -2  11        0.02        5.90      7.51 o 
  -2  -2  11      163.81      155.01     10.25 o 
  -1  -2  11        1.52        3.54      7.92 o 
   0  -2  11      243.04      219.06     11.38 o 
   1  -2  11       24.18       28.55      7.70 o 
   2  -2  11       16.96        9.43      6.84 o 
   3  -2  11       14.18       23.93      7.34 o 
   4  -2  11       15.98       19.70      5.67 o 
   5  -2  11        3.78        6.85      5.05 o 
   6  -2  11       33.98       30.50      9.01 o 
  -6  -1  11       16.33       14.66      9.56 o 
  -5  -1  11       23.19       33.71      8.52 o 
  -4  -1  11       52.03       53.17      9.23 o 
  -3  -1  11       37.05       33.41      7.51 o 
  -2  -1  11        4.16        3.11      8.17 o 
  -1  -1  11       81.94       73.11      9.20 o 
   0  -1  11       64.42       57.79      8.44 o 
   1  -1  11        1.14        2.24      6.09 o 
   2  -1  11        2.43        1.07      6.37 o 
   3  -1  11       36.47       48.09      7.96 o 
   4  -1  11       12.57       23.91      5.37 o 
   5  -1  11        1.44        1.91      4.63 o 
   6  -1  11       10.24        8.94      9.56 o 
   7  -1  11        0.30        0.99      9.09 o 
  -5   0  11       25.94       23.99      8.15 o 
  -4   0  11        0.63       -2.57      8.43 o 
  -3   0  11        8.94        9.02      6.85 o 
  -2   0  11       13.67       16.94      7.18 o 
  -1   0  11       45.26       45.61      8.66 o 
   0   0  11        5.43        5.33      7.96 o 
   1   0  11        0.51        0.97      7.58 o 
   2   0  11        0.29        0.49      7.91 o 
   3   0  11        7.71       11.51      8.00 o 
   4   0  11        0.21        0.03      5.51 o 
   5   0  11       27.06       30.02      6.07 o 
   6   0  11        1.24        2.77      4.98 o 
   7   0  11        0.51       -0.36      5.05 o 
  -5   1  11       22.07       28.57      8.18 o 
  -4   1  11       24.16       27.98      8.22 o 
  -3   1  11       31.82       34.89      7.83 o 
  -2   1  11       59.53       57.19      9.02 o 
  -1   1  11       33.46       27.75      8.25 o 
   0   1  11      210.68      195.59     10.97 o 
   1   1  11      274.92      274.80     12.40 o 
   2   1  11      481.00      455.46     14.52 o 
   3   1  11      193.74      183.40      8.02 o 
   4   1  11      144.79      143.60      7.48 o 
   5   1  11       12.89       10.56      5.19 o 
   6   1  11       12.69       15.59      5.40 o 
   7   1  11        4.57        7.03      5.02 o 
   8   1  11       21.23       32.77     10.27 o 
  -5   2  11        2.29        4.95      7.78 o 
  -4   2  11        3.75        5.83      7.12 o 
  -3   2  11       20.99       15.72      8.15 o 
  -2   2  11       12.49       10.17      8.06 o 
  -1   2  11       67.75       62.75      7.73 o 
   0   2  11        1.57        6.00      7.16 o 
   1   2  11       78.10       62.86      9.00 o 
   2   2  11       23.70       25.67      8.54 o 
   3   2  11       64.83       56.15      5.70 o 
   4   2  11        2.54        2.31      5.19 o 
   5   2  11       19.86       14.98      5.17 o 
   6   2  11        8.14        2.68      5.10 o 
   7   2  11       10.25        9.48      5.13 o 
   8   2  11        0.70       -1.21      7.99 o 
  -4   3  11        1.31        9.82      6.08 o 
  -3   3  11      101.26       94.96      9.16 o 
  -2   3  11       26.98       28.86      7.08 o 
  -1   3  11      262.80      245.50     11.41 o 
   0   3  11       13.77       16.51      8.03 o 
   1   3  11      231.65      210.77     11.87 o 
   2   3  11        6.72        7.68      8.49 o 
   3   3  11      179.49      160.44      6.33 o 
   4   3  11       23.12       18.77      4.84 o 
   5   3  11      134.25      133.43     12.16 o 
   6   3  11       14.00        9.38      5.04 o 
   7   3  11       26.56       25.35      5.94 o 
   8   3  11        2.58        4.11      5.44 o 
  -4   4  11        1.30        4.07      8.84 o 
  -3   4  11        0.72        2.96      6.92 o 
  -2   4  11        8.72       12.12      7.31 o 
  -1   4  11        7.12        7.20      6.81 o 
   0   4  11       13.64       13.24      6.89 o 
   1   4  11        4.70       12.61      7.28 o 
   2   4  11        7.32        6.93      7.39 o 
   3   4  11       11.37       16.28      7.98 o 
   4   4  11        0.00        2.86      8.65 o 
   5   4  11       13.18       27.06      9.05 o 
   6   4  11        1.05        4.66      7.43 o 
   7   4  11        1.76        1.18      7.39 o 
  -3   5  11        0.25        6.00     12.46 o 
  -2   5  11       10.40       12.84      7.25 o 
  -1   5  11        4.54        5.30      6.92 o 
   0   5  11       20.25       17.75      7.54 o 
   1   5  11        9.22        8.14      7.16 o 
   2   5  11       19.46       15.21      7.33 o 
   3   5  11       14.81       15.71      7.40 o 
   4   5  11        7.04        6.27      7.98 o 
   5   5  11        8.27        5.36      9.34 o 
   6   5  11        2.98        2.98      7.19 o 
   7   5  11        0.17        0.68      8.53 o 
  -3   6  11        1.94        4.38     10.89 o 
  -2   6  11        3.06       11.17      7.07 o 
  -1   6  11        2.87       10.11      7.96 o 
   0   6  11        0.33        1.07      8.29 o 
   1   6  11        1.59       14.73      8.79 o 
   2   6  11        1.64        4.30      8.62 o 
   3   6  11        2.41       -2.71      8.67 o 
   4   6  11        0.85        4.61      9.15 o 
   5   6  11        1.06       -5.02      9.95 o 
   6   6  11        9.48        8.17      8.51 o 
  -1   7  11        3.10        6.18      8.19 o 
   0   7  11        5.71        8.96      8.35 o 
   1   7  11       12.87       14.32      7.83 o 
   2   7  11       14.75       18.95      8.45 o 
   3   7  11        5.14        6.00      9.16 o 
   4   7  11       40.85       52.70     10.48 o 
  -1   8  11        0.02        5.30      8.57 o 
   0   8  11        5.86       13.45      9.27 o 
   1   8  11        5.21        5.90      8.46 o 
   2   8  11        6.13        7.55      8.76 o 
   3   8  11        2.11        4.19     10.02 o 
   0   9  11        9.06        0.74      8.02 o 
   1  -7  12       54.32       63.67      9.55 o 
   2  -7  12        2.57        7.44      9.33 o 
  -1  -6  12        0.91       -0.53      7.82 o 
   0  -6  12       54.30       56.81     10.35 o 
   1  -6  12        0.52       -2.10      7.61 o 
   2  -6  12       27.06       30.73      8.41 o 
   3  -6  12       11.03       23.90      7.79 o 
  -2  -5  12       60.97       61.12      9.62 o 
  -1  -5  12       13.08       14.01      9.69 o 
   0  -5  12       91.99       95.18      9.72 o 
   1  -5  12        9.81        7.37      7.59 o 
   2  -5  12      131.36      173.03     11.94 o 
   3  -5  12        5.98        7.51      6.98 o 
   4  -5  12      126.22      143.41     10.94 o 
  -3  -4  12        4.72        4.81      7.25 o 
  -2  -4  12        6.24        7.45      8.71 o 
  -1  -4  12       13.98       16.28      7.87 o 
   0  -4  12        7.23        5.57      6.79 o 
   1  -4  12       20.11       24.96      9.00 o 
   2  -4  12        0.62       -1.00      7.51 o 
   3  -4  12       10.43       15.68      7.35 o 
   4  -4  12        6.85       12.81      5.36 o 
   5  -4  12        1.22        5.23      9.80 o 
  -4  -3  12        0.78        5.64      9.56 o 
  -3  -3  12       51.28       46.58      9.60 o 
  -2  -3  12        2.11       -0.79      9.02 o 
  -1  -3  12       81.55       93.55     10.40 o 
   0  -3  12       11.85       10.76      6.86 o 
   1  -3  12       91.14       98.74      9.55 o 
   2  -3  12        1.67       -1.01      6.67 o 
   3  -3  12       52.06       52.56      8.60 o 
   4  -3  12        5.16       18.11     10.10 o 
   5  -3  12        0.79        3.41      7.87 o 
  -5  -2  12        4.95        9.10      8.44 o 
  -4  -2  12        9.65        9.94      7.80 o 
  -3  -2  12       11.46       21.38      9.53 o 
  -2  -2  12       17.04       14.81      8.97 o 
  -1  -2  12        0.20       -4.77      6.78 o 
   0  -2  12        9.50        8.83      6.93 o 
   1  -2  12       38.93       39.02      8.53 o 
   2  -2  12        1.15        3.09      7.25 o 
   3  -2  12      105.81      101.44      9.67 o 
   4  -2  12        0.05        4.14      5.18 o 
   5  -2  12        7.85        9.68      5.47 o 
   6  -2  12        0.88       -1.18      8.26 o 
  -5  -1  12        7.90       10.44      8.35 o 
  -4  -1  12        0.56       -0.28      9.10 o 
  -3  -1  12       29.28       31.58      9.27 o 
  -2  -1  12       16.40       18.93      8.46 o 
  -1  -1  12       14.59       11.81      8.57 o 
   0  -1  12       35.37       35.63      7.91 o 
   1  -1  12       79.69       76.37      9.44 o 
   2  -1  12        0.03        4.13      7.67 o 
   3  -1  12       66.11       68.23      8.69 o 
   4  -1  12        1.40        6.25      5.62 o 
   5  -1  12        0.64        0.55      5.15 o 
   6  -1  12        8.38        9.93     10.32 o 
  -5   0  12        1.53       -5.70      9.07 o 
  -4   0  12        1.09       -1.75      8.87 o 
  -3   0  12       25.13       27.99      7.58 o 
  -2   0  12       29.40       30.24      8.50 o 
  -1   0  12       64.18       54.38      8.00 o 
   0   0  12       22.64       29.80      8.53 o 
   1   0  12       30.26       22.83      8.46 o 
   2   0  12       24.67       21.32      5.11 o 
   3   0  12       16.39       10.97      5.12 o 
   4   0  12        0.46        2.26      4.96 o 
   5   0  12        2.63        1.71      5.65 o 
   6   0  12        5.87        9.67      5.95 o 
   7   0  12        1.38       -1.61      5.74 o 
  -5   1  12        0.84        7.84      9.44 o 
  -4   1  12       27.26       17.91      8.56 o 
  -3   1  12        0.88        2.69      8.78 o 
  -2   1  12        0.47       -0.26      8.05 o 
  -1   1  12        0.32       -2.18      7.80 o 
   0   1  12        0.26        3.59      7.13 o 
   1   1  12       60.26       66.58      8.45 o 
   2   1  12       11.67       12.46      8.19 o 
   3   1  12       78.10      103.01     13.65 o 
   4   1  12        7.37       12.59      5.12 o 
   5   1  12        0.09       -3.81      5.48 o 
   6   1  12        6.83       13.24      5.66 o 
   7   1  12        0.91        5.14      6.10 o 
  -4   2  12        0.00        6.47      8.36 o 
  -3   2  12       87.69       94.44      9.54 o 
  -2   2  12        0.38        1.75      8.20 o 
  -1   2  12       61.63       36.48      7.85 o 
   0   2  12        7.90        7.10      8.23 o 
   1   2  12      184.32      160.38     10.66 o 
   2   2  12       20.93       16.56      7.56 o 
   3   2  12       84.14       78.54      7.55 o 
   4   2  12       19.09       11.27      5.52 o 
   5   2  12        1.09       -3.26      5.35 o 
   6   2  12       12.53        9.03      5.68 o 
   7   2  12       13.17       14.66      5.59 o 
   8   2  12        0.41       -1.14      9.32 o 
  -4   3  12        0.02       -2.62      9.05 o 
  -3   3  12       15.14       10.94      7.47 o 
  -2   3  12        4.47       13.44      8.67 o 
  -1   3  12       10.02        5.05      7.31 o 
   0   3  12        0.11       -0.61      6.79 o 
   1   3  12       14.03       22.94      7.32 o 
   2   3  12       10.01        6.14      7.16 o 
   3   3  12        2.53        6.04      4.34 o 
   4   3  12        0.23       -0.50      4.85 o 
   5   3  12        6.54        9.08      5.00 o 
   6   3  12        0.43        2.34      5.31 o 
   7   3  12        3.01       -0.11      7.60 o 
  -4   4  12        0.55        1.06      7.43 o 
  -3   4  12        0.28        0.58      8.74 o 
  -2   4  12       14.97       14.53      7.87 o 
  -1   4  12        0.38        1.58      7.69 o 
   0   4  12        7.38       12.57      8.35 o 
   1   4  12        0.32       -0.19      8.40 o 
   2   4  12        4.20        4.90      8.35 o 
   3   4  12        0.03        3.02      8.82 o 
   4   4  12       19.22       15.73      9.49 o 
   5   4  12        1.09        3.54      7.19 o 
   6   4  12        6.05        7.84      9.27 o 
  -3   5  12        4.31        2.99      7.92 o 
  -2   5  12       38.07       42.13      8.02 o 
  -1   5  12        5.44        6.67      7.61 o 
   0   5  12       37.62       32.45      8.51 o 
   1   5  12        1.06        0.03      6.98 o 
   2   5  12       32.56       36.29      7.85 o 
   3   5  12        0.50       -0.91      6.95 o 
   4   5  12       22.56       23.69      8.70 o 
   5   5  12        0.20        6.03      9.59 o 
   6   5  12        9.46       10.99      9.27 o 
  -1   6  12        3.05        6.52      8.62 o 
   0   6  12       51.26       49.25      9.72 o 
   1   6  12        8.04        4.73      8.43 o 
   2   6  12       62.02       65.08      9.40 o 
   3   6  12        8.38        7.17      8.14 o 
   4   6  12       28.81       34.68      9.91 o 
  -1   7  12        9.09       14.92      8.40 o 
   0   7  12       26.68       23.50      7.90 o 
   1   7  12       14.45       22.41      8.49 o 
   2   7  12       26.76       34.36     10.33 o 
   3   7  12        0.17        5.11     10.21 o 
   0   8  12        8.07        9.24      8.53 o 
   1   8  12        3.10        8.00      8.56 o 
   2  -6  13      119.81      171.07     13.04 o 
   3  -6  13        0.00        0.11      8.73 o 
   0  -5  13        8.95       14.59      8.45 o 
   1  -5  13        4.78        0.63      8.48 o 
   2  -5  13       29.35       39.56      9.92 o 
   3  -5  13       14.11       16.42      8.19 o 
  -1  -4  13       45.52       47.56     10.31 o 
   0  -4  13      123.99      123.52     11.62 o 
   1  -4  13       63.35       63.98      9.49 o 
   2  -4  13      127.19      145.82     10.80 o 
   3  -4  13       63.68       74.05      9.04 o 
   4  -4  13       72.04       87.14      9.06 o 
  -2  -3  13        0.17       -1.85      7.30 o 
  -1  -3  13       73.30       83.28      9.50 o 
   0  -3  13        0.50        3.26      8.75 o 
   1  -3  13       89.12       86.01      9.71 o 
   2  -3  13        0.63        1.54      8.07 o 
   3  -3  13       54.99       71.68      9.57 o 
   4  -3  13        0.98        5.35      7.69 o 
  -3  -2  13        0.44        2.26      7.65 o 
  -2  -2  13        3.03        1.18      7.83 o 
  -1  -2  13        2.61        8.44      8.11 o 
   0  -2  13        1.97        3.93      7.06 o 
   1  -2  13       11.23       10.88      7.45 o 
   2  -2  13       18.86       17.48      8.67 o 
   3  -2  13        8.90       13.03      8.35 o 
   4  -2  13        1.24        2.15      5.65 o 
   5  -2  13        4.48        4.68      9.22 o 
  -4  -1  13       16.63       21.06      9.57 o 
  -3  -1  13        0.18        4.85      9.52 o 
  -2  -1  13       15.56       20.80      9.26 o 
  -1  -1  13        1.09        4.99      8.82 o 
   0  -1  13       39.49       43.40      9.67 o 
   1  -1  13        2.33        6.21      6.83 o 
   2  -1  13       90.21       94.25      9.74 o 
   3  -1  13        2.06        6.39      6.87 o 
   4  -1  13       11.82       15.90      5.53 o 
   5  -1  13       13.13       16.34      5.96 o 
   6  -1  13        0.22       -3.37      9.70 o 
  -4   0  13       15.48       11.72      8.87 o 
  -3   0  13        0.59       -2.57      7.98 o 
  -2   0  13       16.16        5.51      9.10 o 
  -1   0  13       29.24       30.12      9.51 o 
   0   0  13       32.58       28.96      8.62 o 
   1   0  13        0.47        8.14      8.73 o 
   2   0  13       39.08       39.83      9.01 o 
   3   0  13        1.11       -0.85      6.85 o 
   4   0  13       22.39       31.84      5.88 o 
   5   0  13       12.22       10.26      4.66 o 
   6   0  13       12.69       14.70      6.28 o 
  -4   1  13        2.43        8.53      9.35 o 
  -3   1  13        0.07        2.26      7.79 o 
  -2   1  13        0.01        1.45      7.27 o 
  -1   1  13        3.26        0.49      7.84 o 
   0   1  13        1.05       -2.65      7.60 o 
   1   1  13       14.42        8.84      5.53 o 
   2   1  13       33.80       28.98      8.10 o 
   3   1  13        5.89       11.44     11.23 o 
   4   1  13        3.09        5.54      5.69 o 
   5   1  13        1.92        9.73      6.20 o 
   6   1  13        0.15        2.32      6.02 o 
   7   1  13        2.10        2.73      5.90 o 
  -4   2  13        2.78       -0.81      9.46 o 
  -3   2  13        0.02        6.02      8.15 o 
  -2   2  13        9.19        7.19      8.27 o 
  -1   2  13        6.29       13.04      8.70 o 
   0   2  13        0.17        4.54      8.47 o 
   1   2  13        3.30        5.55      8.41 o 
   2   2  13       17.65       17.83      7.67 o 
   3   2  13        4.00       11.86      5.03 o 
   4   2  13        6.59       13.26      5.65 o 
   5   2  13        0.66        0.48      5.57 o 
   6   2  13        3.71        5.75      5.95 o 
   7   2  13        1.10        4.77      7.60 o 
  -4   3  13       13.42       13.01      8.96 o 
  -3   3  13       10.05       12.12      8.52 o 
  -2   3  13        6.51        4.02      8.39 o 
  -1   3  13       18.05       22.14      8.24 o 
   0   3  13       51.38       59.28      8.64 o 
   1   3  13       93.08      100.02     10.62 o 
   2   3  13       73.66       81.22     10.82 o 
   3   3  13       67.93       79.75     10.94 o 
   4   3  13        4.26       11.98      8.21 o 
   5   3  13        6.86        4.79      9.12 o 
   6   3  13        0.52        0.33      7.90 o 
  -3   4  13        0.66       -4.13      8.77 o 
  -2   4  13        0.33       -2.57      8.56 o 
  -1   4  13        2.33        7.21      7.98 o 
   0   4  13        0.52       -1.18      7.22 o 
   1   4  13        1.18       -0.64      8.68 o 
   2   4  13        1.55        2.10      9.29 o 
   3   4  13        6.11        6.32      9.37 o 
   4   4  13        3.28        4.72      7.85 o 
   5   4  13       19.71       28.30     10.38 o 
  -3   5  13        3.84        8.31      9.13 o 
  -2   5  13        3.55        6.28      8.22 o 
  -1   5  13        2.50        6.84      8.42 o 
   0   5  13        2.69       10.65      9.36 o 
   1   5  13        1.06        1.69      8.77 o 
   2   5  13        2.23       10.29      8.17 o 
   3   5  13        1.37       10.60      8.61 o 
   4   5  13        9.55       13.63      9.97 o 
  -1   6  13       16.21       22.12      9.04 o 
   0   6  13        4.17        8.28      9.63 o 
   1   6  13       25.85       33.61      9.91 o 
   2   6  13        5.46        8.90      8.65 o 
   3   6  13       19.23       31.64      9.54 o 
  -1   7  13        0.61        3.61      8.93 o 
   0   7  13        3.28        7.09      8.01 o 
   1   7  13        3.62        3.92      9.32 o 
   3  -5  14        5.52        1.10      7.87 o 
   1  -4  14       22.87       33.83     10.13 o 
   2  -4  14       22.27       21.46      9.87 o 
   3  -4  14       17.16       28.47      9.90 o 
   0  -3  14       16.48       13.20      9.88 o 
   1  -3  14       24.86       27.11      9.40 o 
   2  -3  14       26.18       25.36      9.78 o 
   3  -3  14       23.23       20.60      8.45 o 
   4  -3  14       13.66        5.81      8.59 o 
  -1  -2  14       45.29       38.09      9.24 o 
   0  -2  14       32.81       33.90      9.26 o 
   1  -2  14       28.84       28.57      8.50 o 
   2  -2  14       26.70       27.71      9.25 o 
   3  -2  14       13.23       11.29      7.51 o 
   4  -2  14       16.00       27.76      6.61 o 
  -2  -1  14        0.49        7.99     10.03 o 
  -1  -1  14       32.18       24.38      7.71 o 
   0  -1  14        3.65        8.27      7.56 o 
   1  -1  14       26.85       30.04      9.40 o 
   2  -1  14       11.07       20.30      7.33 o 
   3  -1  14       25.58       30.88      7.94 o 
   4  -1  14        0.19        3.37      5.64 o 
   5  -1  14       33.35       40.71      6.23 o 
  -2   0  14        4.85        7.28      8.01 o 
  -1   0  14        3.38        7.19      9.30 o 
   0   0  14        0.90        0.55      7.50 o 
   1   0  14       17.71       29.23      9.63 o 
   2   0  14       16.67       17.26      9.26 o 
   3   0  14       12.68       19.04      8.14 o 
   4   0  14        1.21        3.11      6.17 o 
   5   0  14        8.19        9.72      7.90 o 
   6   0  14        1.28       -8.91     10.14 o 
  -2   1  14        0.00        4.95      8.41 o 
  -1   1  14       26.10       25.48      8.55 o 
   0   1  14        7.17       15.66      9.41 o 
   1   1  14        4.39        3.78      9.02 o 
   2   1  14       24.80       34.83      6.80 o 
   3   1  14        2.41        5.93      5.79 o 
   4   1  14        2.04        2.66      5.91 o 
   5   1  14       12.40       12.20      6.80 o 
   6   1  14        4.65       -4.22      8.17 o 
  -2   2  14        5.64       12.25      8.28 o 
  -1   2  14        9.15        3.63      9.39 o 
   0   2  14        4.92        6.41      6.89 o 
   1   2  14        6.49       10.70      9.37 o 
   2   2  14        2.70        6.12      8.32 o 
   3   2  14        0.49        7.55      5.24 o 
   4   2  14        0.16       -1.95      5.98 o 
   5   2  14        9.60       21.86      8.81 o 
  -2   3  14        0.81        6.37      9.07 o 
  -1   3  14        3.87        4.52      8.98 o 
   0   3  14       16.84       26.94      8.04 o 
   1   3  14       36.39       31.87     10.04 o 
   2   3  14       45.04       45.52     10.28 o 
   3   3  14        4.99        3.14      9.66 o 
   4   3  14        6.71       16.14      9.88 o 
  -1   4  14        0.02        1.57      7.65 o 
   0   4  14        9.56       11.12      9.48 o 
   1   4  14        1.45        7.65      9.34 o 
   2   4  14        9.97       14.67      8.85 o 
   3   4  14        2.18        5.75      9.02 o 
  -1   5  14       10.16       21.28      9.78 o 
   0   5  14        6.30        3.23      7.86 o 
   1   5  14        3.37       11.09      9.85 o 
   2   5  14        5.69       -0.31     10.35 o 
  -1   6  14        1.47        3.61      8.41 o 
   3  -2  15        9.97       11.29      9.86 o 
   4  -2  15        5.80        5.27      9.24 o 
   2  -1  15       47.76       56.77     10.22 o 
   3  -1  15       28.75       39.52      9.64 o 
   4  -1  15       40.44       51.80      7.27 o 
   1   0  15        2.54       -7.02      9.71 o 
   2   0  15       11.99       16.97      9.75 o 
   3   0  15        0.01       13.73     14.99 o 
   4   0  15        8.56       14.02      5.91 o 
   5   0  15       13.15       18.01      6.01 o 
   1   1  15       43.74       46.40      9.14 o 
   2   1  15       29.73       32.79      8.95 o 
   3   1  15       25.44       49.76     11.45 o 
   4   1  15        1.86        1.82      6.41 o 
   5   1  15        4.42        1.07      9.28 o 
   3   0  16       23.65       54.14     10.06 o 
   4   0  16        4.87       11.92     10.02 o 
                                                 
